# Supplementary material for: Variability in intrinsic promoter strength underlies the temporal hierarchy of the Caulobacter SOS response induction
Source: PLoS Biol. 2025 Dec 4;23(12):e3003557. doi: 10.1371/journal.pbio.3003557 (PMC12700426; doi:10.1371/journal.pbio.3003557)
Supplement: S4 Table — Gene expression profile for these genes is provided for recA deletion and lexAsidA deletion cells as well. (XLSX) [file pbio.3003557.s008.xlsx]

## Sheet: WT_20min_induced
gene	WT_log2FC (20/0)
ccna_01391	2.2757
ccna_01979	1.63649
ccna_00386	1.66501
ccna_03118	1.79378
ccna_03537	1.61159
ccna_02355	1.55381
ccna_02974	1.44752
ccna_02121	1.12043
ccna_03319	2.14804
ccna_02973	1.85923
ccna_01600	1.2943
ccna_03538	1.18723
ccna_01106	1.47382
ccna_02418	1.02575
ccna_03317	1.10018
ccna_02122	1.17974
ccna_01980	1.1357
ccna_02417	1.06533
ccna_03580	1.30379
ccna_03133	1.16927
ccna_03207	1.22789
ccna_01141	1.61104
ccna_02396	1.14516
ccna_00722	1.77482
ccna_02004	2.63303
ccna_00721	1.6646
ccna_03318	1.45441

## Sheet: WT_40min_induced
gene	WT_log2FC (40/0)
ccna_01391	3.64117
ccna_03118	3.41064
ccna_01979	2.27517
ccna_03317	2.69674
ccna_02121	2.14766
ccna_03537	2.90642
ccna_03538	2.53919
ccna_00386	2.4752
ccna_02418	2.1768
ccna_02355	2.73026
ccna_03319	3.76176
ccna_01600	2.23252
ccna_03343	1.56235
ccna_00385	1.59313
ccna_01596	1.26772
ccna_02974	2.06684
ccna_02122	2.24653
ccna_02673	1.76971
ccna_03344	1.63636
ccna_02973	2.54695
ccna_03346	1.4304
ccna_02417	1.81418
ccna_03133	2.06391
ccna_02396	2.22177
ccna_01106	2.06526
ccna_03207	2.14015
ccna_03345	1.73611
ccna_03580	2.14994
ccna_01980	1.78145
ccna_03132	1.71574
ccna_02003	1.18224
ccna_01107	1.48915
ccna_00272	1.27706
ccna_01141	2.54991
ccna_00663	2.35586
ccna_03318	3.24414
ccna_00139	1.00445
ccna_03117	1.74412
ccna_01595	1.31916
ccna_01142	1.35895
ccna_02610	1.65504
ccna_03208	1.5006
ccna_03342	1.27336
ccna_02554	1.31214
ccna_02004	3.41979
ccna_03630	1.10213
ccna_03633	1.69456
ccna_03466	1.15107
ccna_03988	1.00381
ccna_03131	1.07708
ccna_00662	1.15043
ccna_03116	1.91255
ccna_00722	1.71995
ccna_01149	1.09247
ccna_01392	1.0898
ccna_03825	1.93292
ccna_02782	1.57508
ccna_03826	2.26628
ccna_03231	1.25787
ccna_02876	1.57212
ccna_03212	1.90003
ccna_00721	1.60543
ccna_02930	1.17782
ccna_03211	1.1357

## Sheet: ΔlexAΔsidA_induced
gene	ΔlexAΔsidA_log2FC
ccna_01391	4.82679
ccna_03118	5.08995
ccna_03317	3.94716
ccna_03538	3.76369
ccna_02418	3.14281
ccna_03537	3.99552
ccna_02121	2.75017
ccna_02355	3.79865
ccna_03319	5.3962
ccna_00386	3.00146
ccna_03343	2.04291
ccna_00385	2.05024
ccna_01600	2.66473
ccna_01596	1.57612
ccna_02974	2.632
ccna_03117	3.64422
ccna_03133	3.12883
ccna_02122	2.8513
ccna_03344	2.13067
ccna_02673	2.19358
ccna_02417	2.56276
ccna_01106	2.94184
ccna_00139	1.83384
ccna_01107	2.39237
ccna_03132	2.51005
ccna_03346	1.84523
ccna_03207	2.85435
ccna_03580	2.84487
ccna_03345	2.26114
ccna_02973	3.03035
ccna_00272	1.73687
ccna_02003	1.45185
ccna_00663	3.21244
ccna_01141	3.23472
ccna_03318	4.62438
ccna_03633	3.25816
ccna_01595	1.79686
ccna_01392	2.24279
ccna_03208	2.25665
ccna_01142	1.781
ccna_03116	3.55022
ccna_03342	1.76386
ccna_02396	1.95783
ccna_03131	1.80449
ccna_02554	1.84832
ccna_03988	1.57172
ccna_03466	1.75198
ccna_00662	1.76423
ccna_03630	1.45874
ccna_03825	3.31665
ccna_02876	2.8336
ccna_03826	3.93279
ccna_03231	1.8854
ccna_02610	1.58053
ccna_02930	2.19403
ccna_01980	1.03042
ccna_01979	-6.91722
ccna_02004	-5.36216

## Sheet: ΔrecA_40min_not induced
gene	ΔrecA_log2FC(40/0)
ccna_01980	0.748338
ccna_02673	0.51098
ccna_00386	0.464672
ccna_03231	0.654524
ccna_02973	0.51461
ccna_01142	0.390362
ccna_03988	0.376988
ccna_03117	-0.470507
ccna_01600	0.309134
ccna_02355	0.3265
ccna_03343	-0.202273
ccna_02004	0.90652
ccna_02974	0.280806
ccna_02418	-0.243664
ccna_00385	0.188402
ccna_03344	-0.189673
ccna_01106	0.249754
ccna_02554	0.25157
ccna_03207	-0.243967
ccna_03132	-0.202392
ccna_02121	0.146338
ccna_02930	0.358433
ccna_03208	-0.219546
ccna_03346	-0.124799
ccna_03825	0.347848
ccna_00662	0.175296
ccna_03538	-0.133063
ccna_01391	0.137038
ccna_00272	-0.110358
ccna_03342	0.124519
ccna_03345	-0.109145
ccna_03630	-0.109893
ccna_03133	0.118652
ccna_03317	0.0918833
ccna_03116	0.220395
ccna_00139	-0.0682683
ccna_02122	-0.0948717
ccna_03826	0.276058
ccna_03118	-0.0987652
ccna_00663	0.196932
ccna_01107	0.0790687
ccna_02417	-0.0758737
ccna_03580	0.0990169
ccna_01595	-0.0663207
ccna_01979	0.0443055
ccna_03131	-0.0673267
ccna_01141	0.0939
ccna_03633	-0.099461
ccna_03319	0.110522
ccna_01596	-0.0290062
ccna_01392	-0.0538103
ccna_03318	0.0753443
ccna_02003	-0.018832
ccna_02876	-0.0576282
ccna_03537	0.0155805
ccna_03466	0.0148009
