# Supplementary material for: Variability in intrinsic promoter strength underlies the temporal hierarchy of the Caulobacter SOS response induction
Source: PLoS Biol. 2025 Dec 4;23(12):e3003557. doi: 10.1371/journal.pbio.3003557 (PMC12700426; doi:10.1371/journal.pbio.3003557)
Supplement: S6 Table — (XLSX) [file pbio.3003557.s010.xlsx]

## Sheet: Sheet1
promoter	temporal dynamics	LexA box	LexA peak height (in rpm)	LexA box score	distance from CDS (in bp)	distance from Ori (in Mb)	TU length (in bp)	σ70 location at promoter (based on data from [1])	σ32 location at promoter (based on data from [1,2])
CCNA_00386	early	GTTCCTGAAAAGTTC	615.575	0.900171	35	0.411464	588	1	0
CCNA_01106	early	GTTCTCGGCTTGTTC	238.513	0.911667	12	1.22012	492	1	0
CCNA_01141	early	GTTCGCAAGATGTTC	565.3	0.908563	107	1.25318	1071	1	0
CCNA_01391	early	GTTCTTGTTATGTTC	944.115	0.991055	24	1.51709	1083	1	0
CCNA_01600	early	GTTCTTGATATGTTC	676.372	0.982111	22	1.73004	909	0	0
CCNA_01979	early	GTTCTCCTGGTGTTC	420.906	0.904868	44	1.91147	705	1	0
CCNA_02004	early	GTTCACAAGATGTTC/TTTCTTGTTTTGTTC	2008.66	0.9046564/0.9513553	49/15	1.88245	3557	1	0
CCNA_02121	early	GTTCCCTTTCTGTTT	469.427	0.87324	17	1.7636	3284	1	0
CCNA_02355	early	GTTCTTGTTATGTTC	1163.34	0.991055	24	1.54061	726	1	0
CCNA_02417	early	GTTCTTGATTTGTTC	787.445	0.991055	7	1.47437	2669	0	0
CCNA_02973	early	GTTCTGACTATGTTC	341.401	0.912906	0	0.906099	566	1	0
CCNA_03118	early	GTTCCTTTTTTGTTC	694.495	0.976085	28	0.767628	240	1	0
CCNA_03133	early	GTTCCTATAATGTTC	891.502	0.947739	52	0.753386	1463	1	0
CCNA_03207	early	GTTCCCCTCTTGTTC	398.691	0.940543	-55	0.665158	828	1	0
CCNA_03319	early	GTTCCACTTTTGTTC	670.527	0.950727	0	0.536178	2359	1	0
CCNA_03537	early	GTTCCTGAATTGTTC	852.919	0.965404	19	0.339128	354	1	0
CCNA_03580	early	GTTCCAGCTTTGTTC	411.552	0.936491	13	0.29701	459	1	0
promoter	temporal dynamics	LexA box	LexA peak height (in rpm)	LexA box score	distance from CDS (in bp)	distance from Ori (in Mb)	TU length (in bp)	σ70 location at promoter (based on data from [1])	σ32 location at promoter (based on data from [1,2])
CCNA_00139	late	GTTCGTTTTTCGTTC	5322.12	0.935462	63	0.160619	1608	0	1
CCNA_00272	late	GTTCATGCTCCGTTC	301.649	0.881842	-6	0.293495	1290	1	0
CCNA_00663	late	GTTCGCGTTATGTTC	800.89	0.969889	2	0.727962	727	0	0
CCNA_01596	late	GTGCTACATATGTTC	256.051	0.875769	1	1.72691	2418	1	0
CCNA_02554	late	GTTCTTGTTTCGTCC	323.279	0.913373	19	1.33267	363	1	0
CCNA_02673	late	GTTCGCATCTTGTTC	429.675	0.926452	78	1.20955	2907	0	1
CCNA_02876	late	GTTCTCTATTCGTTC	1013.68	0.939584	104	1.00902	441	0	0
CCNA_02930	late	GTTCCTGTATTGTTC	811.413	0.974349	-133	0.94346	534	0	0
CCNA_03231	late	TTTCCGGATTTGTTC	486.38	0.910804	26	0.637712	180	1	0
CCNA_03346	late	GTTCATCATGTGTTC	712.033	0.913666	-6	0.508555	3469	1	0
CCNA_03466	late	GTTCTCGTATTGTTC	706.771	0.973324	45	0.405276	804	0	0
CCNA_03630	late	GTTCGCATTATGTTC	500.41	0.952224	70	0.24812	1258	0	0
CCNA_03633	late	GTTCATGTATTGTTC	2053.09	0.956352	-6	0.24705	372	1	0
CCNA_03826	late	GTTCCGCTTTCGTTC	213.961	0.924195	38	0.042585	914	1	0
References: 1. Haakonsen DL, Yuan AH, Laub MT. The bacterial cell cycle regulator GcrA is a σ70 cofactor that drives gene expression from a subset of methylated promoters. Genes Dev. 2015;29: 2272–2286. doi:10.1101/gad.270660.115 2. Schramm FD, Heinrich K, Thüring M, Bernhardt J, Jonas K. An essential regulatory function of the DnaK chaperone dictates the decision between proliferation and mainte…
