# Supplementary material for: Variability in intrinsic promoter strength underlies the temporal hierarchy of the Caulobacter SOS response induction
Source: PLoS Biol. 2025 Dec 4;23(12):e3003557. doi: 10.1371/journal.pbio.3003557 (PMC12700426; doi:10.1371/journal.pbio.3003557)
Supplement: S1 Data — Numerical data underlying graphs and plots shown in main and supplementary figures. (XLSX) [file pbio.3003557.s012.xlsx]

## Sheet: Fig. 1
	Fig. 1C				Fig. 1C
	genes with LexA-bound promoter	genes without LexA-bound promoter				Normalized reads (in rpm)
	ccna_01391	ccna_01142			position	ccna_00139 (chlI)	ccna_03633	ccna_03630	ccna_02004 (sidA)	ccna_02355	ccna_02876	ccna_01391	ccna_03133 (higB)	ccna_03537	ccna_02930	ccna_00663	ccna_02417	ccna_03346 (ruvC)	ccna_03466	ccna_03118	ccna_01600	ccna_03319 (imuA)	ccna_00386	ccna_01141 (recA)	ccna_03231 (relB-4)	ccna_02121	ccna_02673 (uvrA)	ccna_01979 (lexA)	ccna_03580 (mmcB)	ccna_03207	ccna_02973 (relB-3)	ccna_02554	ccna_00272	ccna_01596 (uvrD)	ccna_01106 (parD-2)	ccna_03826
	ccna_03118	ccna_03116			-500	35.6601	67.228	301.065	67.8126	59.6283	90.6117	62.5513	35.0755	72.4894	72.4894	47.9365	24.5528	46.1827	59.0437	54.367	61.9667	38.583	7.0151	73.6585	25.1374	29.2296	35.6601	23.9683	23.3837	36.8293	8.18428	32.1525	21.0453	19.8761	41.506	42.0906
	ccna_02121	ccna_03117			-499	35.6601	66.0588	305.741	68.3972	57.29	91.7809	63.1359	36.8293	74.8277	81.8428	47.3519	26.3066	47.9365	59.6283	53.1978	63.7205	34.4909	7.0151	77.1661	25.1374	29.2296	34.4909	23.3837	22.7991	36.8293	8.18428	32.7371	21.0453	20.4607	40.9214	42.0906
	ccna_03537	ccna_03538			-498	36.8293	66.0588	308.08	69.5664	57.29	90.0271	60.2129	36.8293	73.0739	85.3504	45.0135	25.722	48.5211	56.1208	51.4441	62.5513	34.4909	7.59969	78.3353	23.9683	30.3988	33.9063	23.9683	22.7991	36.8293	7.59969	32.1525	21.0453	19.8761	40.3368	41.506
	ccna_00386	ccna_01980			-497	37.4139	65.4743	313.341	68.3972	57.29	89.4425	63.7205	35.0755	74.2431	85.935	46.7673	26.3066	46.7673	57.8746	49.6903	62.5513	35.0755	7.59969	78.9199	23.9683	29.8142	33.9063	24.5528	22.7991	37.4139	8.18428	32.7371	19.8761	20.4607	39.1676	40.3368
	ccna_02355	ccna_03208			-496	39.1676	66.6434	318.602	70.151	57.29	89.4425	62.5513	33.9063	76.5815	88.2733	46.7673	24.5528	45.5981	60.7975	49.6903	61.3821	32.7371	8.18428	80.6736	24.5528	29.2296	33.3217	25.1374	23.3837	36.2447	8.18428	33.3217	20.4607	21.0453	39.7522	40.3368
	ccna_03319	ccna_03988			-495	41.506	70.151	316.264	68.9818	54.9516	90.6117	63.1359	33.3217	79.5045	88.2733	52.0286	24.5528	43.2598	60.2129	46.7673	60.7975	31.5679	8.76887	82.4274	25.1374	28.645	33.9063	25.1374	25.1374	37.4139	8.18428	32.7371	21.6299	22.2145	39.1676	42.6752
	ccna_01600	ccna_01392			-494	41.506	71.9048	325.033	70.7356	54.9516	91.1963	63.7205	32.7371	78.9199	91.1963	51.4441	23.3837	42.6752	60.2129	43.8444	60.2129	29.2296	8.18428	83.012	23.9683	28.645	33.3217	25.1374	25.1374	38.583	9.35347	29.8142	19.2915	22.2145	37.4139	42.0906
	ccna_01596	ccna_00385			-493	39.7522	73.0739	329.71	69.5664	54.367	90.6117	64.8897	32.1525	79.5045	92.9501	52.0286	23.9683	42.0906	60.7975	42.0906	60.7975	29.2296	8.18428	84.1812	23.9683	28.645	32.7371	25.1374	27.4758	38.583	9.35347	28.645	18.1223	21.0453	37.4139	41.506
	ccna_02973				-492	38.583	74.8277	341.986	68.3972	53.7824	90.6117	66.0588	30.9834	80.089	97.6268	54.367	24.5528	42.0906	61.9667	42.0906	57.29	29.8142	8.76887	84.1812	26.3066	28.0604	32.7371	25.722	27.4758	37.4139	9.35347	31.5679	20.4607	21.0453	36.8293	41.506
	ccna_02673				-491	37.9985	74.2431	343.155	72.4894	52.6132	87.6887	67.228	32.1525	81.2582	97.6268	52.6132	25.1374	41.506	57.8746	39.7522	60.2129	29.2296	8.76887	88.2733	26.3066	28.0604	30.9834	25.722	28.0604	36.8293	8.76887	32.7371	18.1223	20.4607	37.9985	40.9214
	ccna_03346				-490	36.2447	73.6585	352.509	71.3202	53.1978	88.2733	68.3972	33.3217	81.2582	98.2114	56.1208	24.5528	42.6752	57.29	39.7522	57.8746	29.8142	8.18428	90.6117	25.1374	27.4758	31.5679	25.1374	28.0604	37.9985	8.76887	32.7371	18.7069	19.2915	38.583	41.506
	ccna_02417				-489	35.6601	71.9048	354.847	70.151	52.0286	88.8579	68.3972	32.7371	84.1812	92.9501	56.1208	23.9683	43.2598	58.4592	41.506	56.7054	30.9834	9.35347	94.1192	25.722	26.8912	30.3988	25.722	28.0604	36.8293	8.76887	33.9063	18.7069	19.2915	37.9985	42.6752
	ccna_03133				-488	35.0755	72.4894	360.693	71.3202	47.9365	89.4425	67.8126	36.2447	85.935	94.7038	57.8746	24.5528	44.429	59.0437	40.9214	57.29	31.5679	10.5226	95.2884	26.3066	28.0604	28.645	25.722	28.645	36.2447	9.35347	33.9063	19.2915	19.8761	38.583	42.0906
	ccna_01106				-487	34.4909	72.4894	361.278	73.6585	48.5211	90.6117	68.3972	37.4139	87.1041	95.2884	56.7054	23.9683	43.2598	58.4592	39.1676	57.29	29.2296	9.93806	98.2114	26.8912	28.0604	28.0604	26.3066	28.645	36.8293	8.76887	33.9063	19.2915	20.4607	37.9985	41.506
	ccna_03207				-486	35.0755	74.8277	364.201	72.4894	49.1057	92.3655	67.8126	40.3368	89.4425	97.6268	58.4592	25.1374	45.5981	57.8746	35.0755	57.29	29.8142	12.861	100.55	26.8912	27.4758	27.4758	25.722	30.3988	36.2447	9.35347	33.9063	19.8761	21.6299	37.9985	42.6752
	ccna_03580				-485	35.0755	75.4123	364.785	72.4894	50.8595	95.873	67.228	41.506	90.6117	95.873	59.0437	25.1374	44.429	55.5362	33.3217	56.7054	29.2296	12.2764	97.6268	26.8912	26.8912	26.8912	26.3066	31.5679	35.6601	11.1072	34.4909	21.0453	22.7991	36.8293	40.9214
	ccna_02004				-484	33.3217	77.1661	368.293	74.8277	50.2749	98.2114	67.228	43.2598	93.5347	94.1192	59.0437	24.5528	44.429	54.367	32.1525	56.7054	29.8142	14.0302	102.888	28.645	27.4758	25.722	26.3066	30.9834	35.0755	11.6918	34.4909	20.4607	24.5528	35.6601	39.1676
	ccna_00272				-483	35.0755	76.5815	368.877	75.4123	50.2749	100.55	66.6434	45.0135	94.7038	95.873	58.4592	23.9683	42.6752	53.7824	32.1525	54.9516	30.3988	14.6148	105.811	29.2296	26.3066	24.5528	25.722	30.9834	36.2447	12.2764	35.0755	21.0453	23.9683	38.583	39.1676
	ccna_01141				-482	35.0755	76.5815	379.985	74.2431	49.6903	99.3806	64.3051	46.7673	97.0422	98.796	59.6283	23.9683	42.0906	52.6132	30.9834	53.1978	28.645	16.3686	110.488	30.3988	25.722	22.7991	26.3066	32.7371	35.6601	12.2764	34.4909	21.0453	25.1374	38.583	38.583
	ccna_00663				-481	33.9063	77.1661	387	74.2431	50.2749	95.873	64.3051	49.1057	96.4576	101.719	61.3821	25.1374	42.6752	53.1978	30.9834	52.6132	28.645	16.3686	112.826	29.2296	26.3066	23.3837	26.8912	32.1525	36.2447	12.861	32.1525	21.0453	25.722	38.583	37.4139
	ccna_00139				-480	33.3217	76.5815	394.015	74.2431	50.8595	96.4576	65.4743	48.5211	96.4576	101.134	59.6283	29.2296	40.9214	52.6132	32.1525	55.5362	28.645	17.5377	111.072	29.2296	25.722	22.2145	26.3066	32.7371	39.1676	12.861	31.5679	21.0453	25.722	37.9985	37.4139
	ccna_02554				-479	32.1525	76.5815	398.107	75.9969	49.1057	94.1192	66.0588	50.2749	97.0422	103.473	59.6283	28.0604	40.9214	52.0286	33.3217	57.29	26.8912	18.1223	106.396	27.4758	25.722	22.2145	25.722	34.4909	39.1676	12.861	29.2296	21.0453	25.722	37.9985	37.9985
	ccna_03630				-478	30.3988	74.8277	399.861	77.1661	51.4441	95.2884	64.8897	47.3519	92.9501	104.057	59.6283	28.0604	44.429	50.2749	32.1525	56.7054	27.4758	18.1223	106.98	26.8912	26.3066	22.2145	25.722	34.4909	41.506	12.861	29.8142	21.0453	25.1374	35.6601	39.1676
	ccna_03633				-477	30.9834	74.8277	402.784	81.2582	51.4441	99.9652	63.1359	47.9365	90.6117	105.811	60.2129	26.3066	44.429	52.6132	30.3988	57.8746	29.2296	18.1223	106.98	28.0604	25.722	22.2145	25.1374	34.4909	41.506	15.1994	29.2296	21.0453	26.3066	35.0755	38.583
	ccna_03466				-476	31.5679	72.4894	402.199	80.089	52.0286	101.134	62.5513	49.1057	91.1963	107.565	59.0437	23.3837	45.0135	52.0286	29.2296	59.0437	29.2296	18.1223	104.642	26.8912	26.8912	21.0453	24.5528	35.0755	42.0906	15.784	28.0604	21.6299	25.722	34.4909	40.9214
	ccna_03826				-475	30.9834	71.9048	406.291	80.6736	54.9516	96.4576	63.7205	52.6132	89.4425	110.488	57.8746	23.3837	43.8444	50.8595	29.2296	59.6283	30.3988	18.7069	104.642	27.4758	28.0604	18.7069	25.1374	35.0755	41.506	16.3686	27.4758	21.0453	25.1374	32.7371	40.9214
	ccna_02876				-474	30.9834	71.3202	404.537	78.9199	54.367	97.0422	63.1359	51.4441	87.1041	112.242	56.7054	22.7991	41.506	50.8595	27.4758	61.9667	32.7371	19.8761	104.057	28.0604	28.0604	18.1223	25.1374	35.0755	41.506	17.5377	26.8912	22.2145	25.1374	33.3217	40.9214
	ccna_02930				-473	30.9834	69.5664	410.383	77.7507	53.7824	95.873	64.3051	50.2749	87.1041	112.826	56.1208	22.7991	40.9214	49.6903	27.4758	60.7975	32.7371	18.7069	104.642	27.4758	25.1374	16.3686	25.1374	36.2447	42.0906	17.5377	27.4758	22.7991	26.8912	32.1525	37.9985
	ccna_03231				-472	30.3988	67.8126	412.137	77.7507	54.367	99.3806	64.3051	52.6132	89.4425	113.411	57.29	24.5528	42.6752	47.9365	28.0604	61.9667	32.7371	18.7069	110.488	26.8912	24.5528	14.0302	28.0604	35.0755	40.3368	16.9532	26.8912	24.5528	25.1374	30.9834	35.6601
	ccna_01979				-471	30.9834	66.0588	416.814	79.5045	54.9516	102.304	66.6434	52.6132	90.6117	116.334	59.0437	25.1374	43.8444	48.5211	28.0604	59.0437	32.1525	18.7069	108.149	27.4758	23.9683	14.6148	27.4758	33.9063	39.7522	16.9532	26.3066	25.1374	25.1374	30.3988	35.0755
	ccna_02122				-470	32.1525	65.4743	422.075	83.012	54.367	102.888	64.8897	54.367	91.1963	121.595	57.8746	25.722	42.6752	49.6903	27.4758	58.4592	32.1525	19.2915	111.072	27.4758	23.9683	14.0302	25.722	32.7371	38.583	16.9532	26.3066	24.5528	25.1374	32.1525	36.8293
	ccna_03317				-469	33.3217	63.7205	419.152	82.4274	52.0286	102.304	64.3051	54.9516	89.4425	127.441	57.8746	25.722	42.0906	48.5211	28.645	56.7054	32.1525	19.2915	115.165	28.0604	25.1374	14.6148	25.722	31.5679	37.9985	16.9532	25.722	25.1374	25.722	32.1525	37.9985
	ccna_03343				-468	35.6601	62.5513	416.229	83.5966	53.7824	104.057	63.1359	54.367	92.9501	128.61	59.6283	26.3066	44.429	46.1827	28.645	59.0437	31.5679	19.8761	116.918	28.645	25.722	15.784	25.722	32.7371	39.1676	17.5377	26.3066	25.1374	26.8912	32.1525	37.4139
	ccna_03342				-467	35.6601	60.7975	421.491	81.8428	51.4441	108.734	66.0588	54.9516	96.4576	130.949	60.2129	24.5528	46.7673	49.1057	29.8142	57.29	31.5679	19.8761	119.257	29.8142	25.722	16.9532	25.722	34.4909	36.2447	17.5377	25.722	25.722	26.3066	33.9063	38.583
	ccna_03318				-466	37.4139	57.8746	416.229	79.5045	53.1978	106.396	66.0588	56.1208	98.2114	133.871	60.7975	25.1374	46.7673	49.6903	28.645	57.29	32.1525	20.4607	118.087	30.3988	25.1374	18.1223	25.722	35.0755	35.6601	18.1223	26.3066	24.5528	26.8912	33.9063	39.1676
	ccna_01595				-465	36.8293	52.0286	416.814	77.1661	52.6132	106.98	66.6434	58.4592	98.2114	136.21	62.5513	26.3066	44.429	49.6903	30.3988	59.0437	33.3217	19.8761	118.672	31.5679	25.1374	19.2915	26.8912	33.3217	35.0755	19.2915	28.645	25.1374	26.8912	33.9063	41.506
	ccna_02974				-464	36.8293	51.4441	423.244	75.4123	48.5211	106.98	68.9818	59.0437	99.3806	138.548	63.7205	26.3066	47.3519	48.5211	29.8142	57.8746	35.0755	20.4607	118.672	30.3988	26.3066	18.7069	28.645	33.3217	33.9063	19.2915	28.0604	24.5528	27.4758	34.4909	41.506
	ccna_03345				-463	33.3217	50.2749	426.752	73.0739	49.1057	107.565	67.8126	60.7975	99.9652	139.717	66.6434	25.722	47.3519	46.1827	30.3988	57.29	36.8293	20.4607	116.334	29.2296	24.5528	21.0453	27.4758	34.4909	33.3217	19.8761	29.2296	24.5528	27.4758	35.0755	40.9214
	ccna_02418				-462	32.7371	48.5211	433.182	72.4894	50.8595	107.565	67.8126	63.7205	101.134	146.732	66.6434	26.3066	48.5211	43.8444	35.0755	58.4592	37.4139	21.0453	117.503	29.8142	25.1374	21.0453	28.0604	36.8293	29.8142	19.8761	30.3988	25.1374	28.645	35.0755	40.3368
	ccna_03132				-461	32.1525	47.3519	441.951	70.151	51.4441	108.149	66.0588	63.1359	99.3806	143.81	67.228	24.5528	47.9365	43.8444	35.6601	57.8746	38.583	21.0453	116.334	29.8142	25.722	22.2145	29.2296	37.4139	29.8142	20.4607	30.9834	25.722	28.645	37.4139	42.0906
	ccna_01107				-460	30.9834	47.9365	447.797	70.7356	52.6132	108.149	67.228	63.7205	100.55	141.471	67.8126	24.5528	45.5981	42.6752	38.583	59.0437	40.9214	20.4607	118.672	28.645	24.5528	24.5528	29.2296	37.4139	29.8142	21.0453	29.8142	25.1374	29.2296	36.2447	43.2598
	ccna_03344				-459	30.3988	45.0135	447.797	68.3972	51.4441	108.734	63.1359	63.1359	98.2114	147.317	67.8126	24.5528	47.3519	40.9214	38.583	59.6283	40.9214	20.4607	121.01	30.3988	24.5528	26.8912	28.0604	39.1676	29.8142	21.0453	29.8142	25.722	29.2296	36.8293	44.429
	ccna_03131				-458	29.2296	45.0135	455.397	67.228	54.367	111.657	65.4743	61.3821	95.2884	147.317	68.3972	25.722	47.9365	37.4139	39.7522	59.6283	42.0906	19.8761	123.933	29.8142	23.9683	28.0604	28.0604	39.1676	30.3988	22.2145	29.8142	25.722	30.3988	35.6601	45.0135
	ccna_02003				-457	26.8912	43.8444	468.258	68.9818	54.367	111.072	63.7205	61.3821	94.1192	151.994	64.8897	26.3066	48.5211	36.8293	41.506	62.5513	45.5981	19.8761	122.764	29.8142	24.5528	30.9834	27.4758	38.583	29.2296	22.2145	29.8142	24.5528	30.3988	35.6601	42.6752
	ccna_00662				-456	25.722	40.3368	465.919	67.8126	55.5362	116.918	64.3051	61.3821	95.873	153.163	65.4743	26.3066	48.5211	37.9985	40.9214	62.5513	47.3519	21.0453	121.595	30.3988	25.722	31.5679	28.0604	40.9214	28.0604	21.0453	30.3988	25.722	30.3988	37.9985	41.506
	ccna_03825				-455	26.3066	41.506	477.027	68.9818	57.8746	114.58	66.0588	62.5513	95.2884	152.578	66.0588	25.1374	49.6903	37.4139	43.8444	63.1359	47.9365	21.0453	123.933	29.8142	25.722	30.3988	29.8142	38.583	28.0604	21.6299	30.3988	26.8912	30.3988	37.9985	42.6752
					-454	27.4758	39.7522	476.442	70.151	58.4592	115.749	65.4743	62.5513	94.1192	149.071	65.4743	24.5528	49.6903	36.8293	46.7673	62.5513	46.1827	21.0453	129.195	27.4758	25.1374	32.1525	29.2296	37.9985	26.3066	22.2145	29.2296	25.1374	30.3988	37.4139	42.0906
					-453	27.4758	38.583	482.288	65.4743	58.4592	118.087	64.3051	61.3821	91.7809	150.24	68.9818	23.9683	49.6903	39.1676	46.7673	60.2129	49.1057	21.0453	132.118	26.8912	25.1374	32.7371	30.3988	39.7522	26.3066	22.2145	28.0604	26.3066	30.3988	38.583	40.3368
					-452	28.0604	37.9985	482.873	66.6434	59.6283	122.18	61.9667	60.7975	89.4425	150.24	67.8126	24.5528	49.1057	39.1676	46.7673	61.3821	52.6132	21.6299	136.21	28.0604	25.1374	34.4909	31.5679	39.7522	25.1374	22.2145	28.0604	25.722	29.8142	37.4139	39.1676
					-451	28.645	38.583	479.365	66.0588	59.0437	125.103	61.9667	60.2129	86.5196	156.086	68.3972	25.1374	49.1057	40.3368	45.5981	61.3821	52.6132	20.4607	135.041	28.645	27.4758	36.2447	30.9834	40.3368	24.5528	21.6299	26.8912	25.722	29.2296	36.2447	38.583
					-450	29.8142	40.9214	485.211	65.4743	61.9667	126.856	63.1359	58.4592	85.3504	157.255	66.6434	25.1374	48.5211	40.3368	46.1827	60.7975	54.9516	19.2915	138.548	28.0604	26.8912	37.4139	32.1525	41.506	24.5528	22.2145	26.8912	26.3066	29.2296	35.6601	42.0906
					-449	29.8142	40.3368	491.057	63.1359	61.3821	128.026	64.3051	59.0437	84.7658	158.424	66.6434	25.722	47.3519	40.9214	46.7673	61.9667	58.4592	20.4607	136.21	29.2296	27.4758	39.1676	30.9834	42.6752	22.7991	22.2145	26.8912	26.8912	29.8142	36.2447	44.429
					-448	29.8142	39.1676	495.734	63.7205	60.2129	128.026	64.8897	57.29	82.4274	154.332	64.8897	25.1374	46.7673	42.0906	47.9365	62.5513	57.29	18.7069	135.041	29.2296	27.4758	40.3368	32.1525	42.0906	22.7991	22.2145	26.3066	27.4758	30.9834	35.0755	43.8444
					-447	30.9834	42.0906	498.072	64.3051	59.6283	126.272	65.4743	59.6283	81.2582	159.593	65.4743	26.8912	45.5981	42.6752	46.7673	63.1359	59.6283	18.1223	135.041	28.0604	27.4758	40.9214	31.5679	41.506	22.7991	21.0453	25.722	27.4758	29.8142	35.6601	43.8444
					-446	31.5679	42.0906	499.241	63.1359	60.7975	127.441	66.0588	59.0437	80.6736	159.593	65.4743	27.4758	45.0135	40.3368	47.9365	65.4743	60.7975	17.5377	130.949	26.3066	28.0604	43.2598	30.9834	42.0906	23.3837	21.0453	26.3066	28.0604	29.2296	35.6601	45.0135
					-445	31.5679	43.2598	497.487	60.7975	60.2129	125.687	68.9818	58.4592	80.089	163.101	65.4743	28.0604	48.5211	41.506	48.5211	63.1359	60.7975	17.5377	132.118	26.3066	29.8142	43.8444	29.8142	43.2598	21.6299	19.8761	26.8912	29.2296	30.3988	33.9063	45.5981
					-444	33.3217	40.3368	493.98	60.7975	60.2129	126.272	68.3972	57.8746	76.5815	168.362	63.1359	27.4758	48.5211	40.9214	49.1057	63.1359	63.7205	16.3686	129.779	27.4758	30.3988	45.0135	29.2296	42.0906	21.0453	19.8761	26.3066	30.3988	29.8142	36.8293	46.1827
					-443	33.9063	40.9214	500.41	61.9667	59.6283	130.949	68.9818	59.0437	75.9969	166.609	61.3821	25.1374	52.0286	40.9214	49.1057	62.5513	63.7205	16.3686	128.026	27.4758	30.3988	46.1827	29.2296	42.0906	21.0453	19.8761	28.0604	31.5679	29.2296	38.583	48.5211
					-442	34.4909	41.506	498.072	60.7975	64.3051	132.702	67.228	59.6283	74.8277	165.439	61.9667	22.2145	53.1978	42.6752	49.1057	60.2129	68.3972	15.784	128.026	28.0604	29.8142	46.7673	32.1525	41.506	18.1223	21.0453	29.2296	32.1525	29.8142	38.583	47.9365
					-441	35.6601	42.0906	497.487	61.3821	66.0588	136.794	67.228	59.0437	74.2431	167.193	61.3821	22.2145	54.367	42.6752	46.7673	59.0437	70.151	18.7069	130.364	28.645	30.9834	48.5211	32.1525	39.1676	18.1223	21.0453	30.9834	32.7371	29.8142	37.4139	47.9365
					-440	35.6601	42.0906	492.226	61.9667	63.1359	140.887	69.5664	57.8746	74.8277	172.455	63.1359	24.5528	56.7054	41.506	47.3519	59.0437	71.3202	18.1223	128.61	29.8142	29.2296	48.5211	32.7371	40.9214	16.3686	21.6299	30.3988	32.7371	31.5679	37.9985	47.9365
					-439	35.0755	43.8444	488.719	61.3821	65.4743	139.717	70.7356	60.2129	75.9969	174.793	64.3051	24.5528	57.8746	40.9214	49.6903	61.3821	71.9048	18.1223	131.533	28.0604	29.8142	50.8595	33.9063	41.506	15.784	19.8761	32.1525	32.7371	32.1525	40.9214	50.2749
					-438	36.8293	43.2598	491.642	63.7205	64.8897	139.717	73.6585	59.6283	75.4123	175.377	63.7205	25.722	59.0437	40.9214	50.2749	60.2129	71.9048	19.8761	135.041	28.0604	29.8142	53.1978	34.4909	40.9214	15.1994	19.8761	33.3217	32.7371	31.5679	39.7522	47.9365
					-437	37.4139	44.429	495.149	64.8897	63.7205	143.81	74.2431	57.8746	76.5815	176.547	64.8897	26.8912	59.6283	43.2598	50.2749	60.7975	71.9048	19.2915	135.625	27.4758	29.2296	53.7824	33.9063	41.506	14.6148	19.8761	33.9063	33.9063	32.1525	38.583	47.9365
					-436	39.1676	47.9365	495.734	73.0739	67.8126	144.979	73.6585	58.4592	77.7507	177.716	66.6434	27.4758	60.7975	42.0906	50.8595	61.3821	71.3202	18.7069	137.964	27.4758	32.1525	56.7054	34.4909	42.6752	15.1994	19.2915	34.4909	32.7371	32.1525	39.1676	49.6903
					-435	39.7522	48.5211	487.549	75.9969	66.6434	143.81	73.0739	57.29	78.9199	181.808	67.228	26.3066	60.7975	43.2598	50.2749	63.1359	71.9048	18.7069	139.717	27.4758	32.7371	58.4592	35.6601	42.0906	13.4456	19.8761	33.3217	32.1525	30.9834	38.583	50.2749
					-434	43.2598	49.6903	477.611	78.3353	66.6434	142.056	73.6585	56.1208	78.9199	183.562	67.228	24.5528	61.3821	43.8444	49.1057	62.5513	72.4894	18.7069	132.702	27.4758	33.3217	61.9667	32.1525	43.8444	15.1994	20.4607	34.4909	31.5679	30.9834	39.7522	52.0286
					-433	40.9214	52.6132	477.611	80.6736	66.0588	139.717	71.3202	57.8746	78.3353	185.9	67.228	26.8912	63.7205	43.8444	49.1057	61.9667	75.4123	19.8761	133.287	26.8912	33.3217	62.5513	33.3217	43.8444	14.6148	21.0453	35.0755	32.1525	30.3988	41.506	54.367
					-432	39.7522	53.1978	477.027	79.5045	66.6434	140.887	71.3202	58.4592	80.6736	181.223	67.8126	28.0604	65.4743	45.0135	52.0286	61.9667	73.6585	19.2915	129.779	26.3066	32.1525	66.0588	33.9063	44.429	14.6148	21.6299	36.2447	32.1525	30.3988	39.7522	53.1978
					-431	38.583	56.1208	484.042	83.012	66.0588	142.056	71.3202	60.2129	83.5966	181.223	68.3972	28.645	66.0588	46.1827	52.0286	61.3821	74.8277	19.2915	129.195	25.722	31.5679	66.6434	33.9063	43.8444	13.4456	21.6299	36.8293	32.1525	29.8142	39.7522	51.4441
					-430	37.9985	56.7054	492.226	85.935	65.4743	139.133	70.7356	60.7975	82.4274	181.808	66.6434	28.645	64.8897	46.7673	53.1978	61.9667	74.2431	20.4607	133.287	26.8912	30.3988	70.151	34.4909	42.6752	11.6918	21.0453	37.4139	33.3217	28.645	40.9214	52.0286
					-429	39.7522	57.29	493.395	85.935	66.0588	136.21	70.151	61.3821	83.5966	185.316	65.4743	29.2296	64.3051	43.2598	51.4441	64.3051	74.8277	21.6299	130.949	25.722	28.645	70.7356	34.4909	41.506	14.0302	21.0453	37.4139	33.3217	28.645	40.3368	51.4441
					-428	39.7522	57.29	495.734	86.5196	63.7205	136.794	67.228	59.6283	87.1041	186.485	64.3051	29.8142	63.7205	43.8444	51.4441	64.8897	74.2431	22.7991	129.779	26.8912	30.3988	70.151	36.2447	42.6752	14.0302	19.8761	36.8293	32.7371	29.8142	40.9214	49.6903
					-427	39.1676	57.29	494.564	87.6887	64.8897	135.041	66.6434	57.8746	88.2733	184.146	63.1359	29.8142	63.1359	45.0135	49.6903	63.7205	74.2431	23.9683	133.871	27.4758	30.3988	70.7356	35.6601	43.2598	15.1994	18.7069	36.8293	33.3217	29.8142	39.1676	47.9365
					-426	42.6752	57.29	485.211	90.6117	65.4743	135.041	65.4743	60.2129	87.1041	183.562	60.7975	28.645	60.7975	45.0135	47.9365	64.8897	74.8277	23.9683	133.871	27.4758	29.2296	72.4894	33.9063	45.0135	16.3686	19.2915	35.0755	33.3217	29.8142	40.3368	47.9365
					-425	43.2598	56.7054	484.626	94.1192	64.3051	132.702	65.4743	57.8746	85.935	183.562	57.8746	29.2296	62.5513	45.5981	49.1057	63.7205	75.9969	25.1374	135.041	28.645	29.8142	71.3202	35.0755	44.429	16.9532	18.7069	34.4909	34.4909	29.8142	39.7522	49.6903
					-424	42.6752	59.0437	474.104	97.6268	61.3821	134.456	67.8126	55.5362	84.7658	178.3	58.4592	29.2296	61.3821	47.3519	45.5981	61.9667	77.7507	26.8912	135.625	28.0604	31.5679	70.151	36.2447	43.8444	16.9532	18.1223	32.7371	34.4909	29.8142	39.1676	52.0286
					-423	46.1827	60.2129	461.827	101.134	61.3821	139.717	68.9818	53.7824	84.7658	180.639	59.6283	29.8142	60.7975	47.9365	46.7673	63.1359	76.5815	28.0604	147.317	29.8142	31.5679	70.7356	36.8293	43.8444	15.784	18.1223	32.1525	35.0755	30.3988	37.9985	50.8595
					-422	49.1057	59.0437	455.397	99.9652	60.2129	142.64	68.3972	55.5362	84.7658	183.562	60.7975	29.8142	60.7975	47.3519	43.8444	62.5513	76.5815	28.0604	143.225	29.8142	32.1525	68.9818	37.4139	45.0135	15.1994	18.1223	33.9063	34.4909	30.9834	39.1676	51.4441
					-421	49.1057	59.0437	453.058	100.55	61.9667	146.148	68.3972	56.7054	85.935	178.885	60.2129	29.2296	59.6283	48.5211	46.1827	66.0588	75.4123	29.2296	143.81	29.8142	33.3217	68.9818	37.4139	42.6752	14.0302	18.1223	33.3217	33.9063	29.8142	41.506	49.6903
					-420	48.5211	59.6283	446.043	101.719	60.2129	144.394	67.228	59.0437	84.1812	179.47	59.6283	31.5679	59.0437	50.8595	45.5981	68.3972	75.4123	29.8142	139.717	30.9834	34.4909	69.5664	37.4139	43.8444	15.784	16.9532	33.3217	34.4909	28.645	41.506	50.8595
					-419	49.1057	59.0437	443.705	101.719	64.3051	148.486	67.8126	59.6283	81.8428	175.962	60.2129	32.7371	57.8746	54.367	45.5981	67.8126	73.0739	29.2296	142.056	32.1525	33.9063	69.5664	40.3368	43.8444	15.784	16.3686	33.3217	34.4909	27.4758	41.506	49.6903
					-418	51.4441	58.4592	436.69	103.473	62.5513	144.394	68.9818	59.6283	82.4274	179.47	61.9667	35.0755	58.4592	56.1208	46.1827	67.228	72.4894	28.645	147.317	33.3217	32.7371	69.5664	39.7522	41.506	15.1994	16.9532	32.7371	33.3217	29.8142	41.506	50.8595
					-417	50.8595	57.8746	426.752	103.473	61.9667	148.486	66.0588	59.0437	83.012	182.977	63.1359	36.2447	57.29	59.0437	44.429	66.0588	71.9048	28.645	150.24	33.3217	34.4909	71.3202	39.7522	42.6752	16.3686	16.9532	33.3217	33.3217	31.5679	40.9214	50.8595
					-416	49.1057	56.1208	413.891	104.642	62.5513	151.409	64.8897	59.0437	85.3504	181.808	61.3821	36.2447	57.29	58.4592	42.0906	68.9818	73.6585	29.2296	154.332	33.9063	35.0755	75.9969	39.7522	43.8444	16.3686	18.1223	32.1525	33.3217	31.5679	41.506	52.0286
					-415	51.4441	60.7975	413.306	104.642	64.8897	151.409	65.4743	62.5513	85.935	185.9	57.8746	37.9985	58.4592	57.29	41.506	67.8126	74.2431	29.8142	150.24	34.4909	35.6601	76.5815	42.0906	42.0906	15.784	18.1223	33.3217	32.1525	33.3217	39.1676	51.4441
					-414	50.2749	60.2129	408.045	103.473	64.3051	149.655	67.228	62.5513	89.4425	184.146	54.367	36.8293	58.4592	58.4592	42.6752	68.3972	72.4894	29.2296	150.825	34.4909	36.2447	75.4123	41.506	42.0906	17.5377	17.5377	33.3217	32.1525	33.9063	40.9214	51.4441
					-413	50.8595	57.8746	404.537	104.057	64.8897	148.486	67.228	64.8897	90.0271	183.562	53.1978	37.9985	58.4592	58.4592	42.6752	71.3202	74.8277	29.2296	155.501	35.0755	35.0755	74.2431	40.9214	40.9214	17.5377	18.7069	34.4909	32.1525	33.9063	41.506	50.2749
					-412	50.8595	54.367	391.092	104.057	64.8897	146.732	67.228	64.3051	90.0271	180.639	51.4441	39.1676	58.4592	57.8746	43.8444	71.9048	75.4123	29.8142	152.578	36.8293	35.6601	75.9969	40.3368	39.1676	17.5377	18.7069	33.3217	31.5679	35.0755	41.506	49.6903
					-411	51.4441	55.5362	385.83	105.226	66.6434	144.394	64.3051	64.8897	90.0271	185.316	50.2749	39.1676	60.2129	56.7054	45.5981	73.0739	75.9969	29.8142	160.763	35.0755	35.0755	75.9969	40.9214	39.1676	17.5377	19.8761	34.4909	30.3988	33.3217	40.9214	48.5211
					-410	52.0286	57.29	376.477	106.396	66.0588	144.979	64.3051	64.8897	92.9501	187.654	48.5211	39.7522	59.6283	56.7054	46.1827	73.0739	77.1661	30.3988	160.178	35.0755	36.8293	75.4123	40.3368	39.1676	18.1223	19.2915	35.6601	30.9834	31.5679	41.506	49.1057
					-409	53.7824	55.5362	370.046	108.149	67.228	145.563	64.8897	61.3821	92.9501	187.069	46.1827	39.1676	59.0437	56.7054	46.7673	74.8277	75.4123	30.9834	162.516	36.2447	36.8293	75.9969	40.9214	39.1676	19.2915	18.7069	37.4139	29.8142	31.5679	41.506	49.1057
					-408	54.367	56.7054	367.124	109.903	70.151	140.887	63.1359	63.7205	91.7809	189.408	45.5981	40.3368	59.0437	60.2129	44.429	74.8277	74.8277	30.3988	163.101	36.8293	36.2447	75.4123	42.0906	40.9214	19.8761	19.2915	36.8293	29.8142	30.9834	42.0906	47.9365
					-407	55.5362	54.367	363.616	111.072	69.5664	144.979	61.3821	63.7205	90.0271	187.654	42.0906	42.0906	56.1208	61.9667	43.2598	78.3353	73.6585	29.2296	163.686	37.9985	36.8293	77.7507	43.8444	41.506	21.0453	19.8761	35.0755	28.0604	30.3988	42.0906	46.1827
					-406	54.367	54.367	363.031	111.657	71.3202	144.979	62.5513	62.5513	90.0271	180.639	40.9214	41.506	56.1208	65.4743	42.0906	78.3353	71.9048	29.2296	161.932	36.8293	37.4139	78.9199	43.8444	44.429	21.0453	19.8761	36.2447	26.3066	29.2296	39.1676	46.1827
					-405	55.5362	54.367	353.093	115.165	74.2431	140.887	63.1359	60.7975	90.0271	181.808	39.1676	42.6752	52.6132	65.4743	42.0906	80.6736	73.0739	29.2296	161.347	40.3368	39.7522	77.7507	44.429	46.1827	22.2145	19.2915	35.0755	25.1374	29.2296	37.9985	45.0135
					-404	56.7054	53.7824	349.586	118.672	68.3972	142.056	64.3051	59.6283	90.0271	182.977	37.4139	43.8444	52.6132	64.3051	40.3368	80.089	71.3202	29.8142	164.27	40.3368	42.0906	78.3353	43.2598	47.3519	22.7991	19.2915	35.0755	25.1374	29.8142	37.9985	45.5981
					-403	56.7054	53.7824	342.571	119.257	67.228	140.302	61.9667	61.3821	91.7809	183.562	35.6601	43.2598	52.0286	66.0588	40.3368	81.2582	71.9048	28.0604	166.024	40.3368	40.9214	78.3353	44.429	49.1057	23.9683	19.8761	34.4909	25.1374	32.1525	39.7522	45.0135
					-402	58.4592	56.1208	343.155	119.841	68.9818	137.379	60.2129	64.8897	95.2884	180.054	33.3217	43.2598	49.1057	66.0588	39.7522	82.4274	70.7356	28.0604	168.947	39.7522	40.3368	78.3353	44.429	48.5211	26.8912	18.7069	35.0755	25.1374	30.9834	37.9985	45.0135
					-401	57.8746	54.9516	338.479	116.918	67.228	135.041	57.8746	65.4743	96.4576	181.223	30.9834	45.0135	46.7673	64.3051	37.4139	83.5966	69.5664	28.0604	166.024	39.7522	41.506	75.9969	43.8444	47.9365	29.8142	18.7069	33.9063	25.722	29.8142	35.0755	43.2598
					-400	59.6283	55.5362	338.479	118.672	66.6434	133.871	54.367	65.4743	98.2114	184.146	30.3988	45.5981	45.5981	64.8897	37.4139	87.6887	71.9048	26.8912	161.347	40.9214	40.9214	75.9969	43.2598	49.6903	30.3988	19.2915	32.7371	25.722	29.8142	37.4139	45.0135
					-399	60.7975	53.7824	324.448	118.087	66.0588	132.118	54.367	66.0588	99.9652	178.885	29.2296	46.1827	46.1827	63.1359	37.4139	88.8579	70.151	27.4758	163.101	41.506	41.506	78.3353	43.8444	50.2749	32.7371	19.2915	32.7371	24.5528	28.645	37.9985	45.5981
					-398	64.3051	50.2749	323.864	112.826	65.4743	135.041	53.7824	67.8126	98.796	178.3	26.8912	46.7673	46.7673	63.1359	36.8293	86.5196	70.151	27.4758	160.178	41.506	39.7522	74.8277	45.0135	49.1057	33.3217	18.7069	35.0755	25.722	28.0604	38.583	43.8444
					-397	66.0588	52.0286	321.525	111.657	66.0588	144.394	53.7824	67.8126	97.6268	178.3	25.722	47.9365	45.5981	63.1359	36.8293	88.8579	70.7356	29.2296	160.178	43.2598	39.7522	79.5045	45.0135	50.2749	33.3217	18.7069	36.2447	25.722	27.4758	40.3368	43.8444
					-396	66.6434	51.4441	330.294	109.319	68.3972	144.394	50.8595	67.8126	98.796	177.131	24.5528	48.5211	45.5981	64.3051	37.4139	91.1963	70.151	29.2296	160.763	43.8444	40.9214	78.3353	46.1827	49.6903	34.4909	19.2915	38.583	24.5528	27.4758	39.1676	42.6752
					-395	67.8126	51.4441	324.448	106.396	68.3972	145.563	52.0286	68.3972	98.2114	174.208	22.2145	45.5981	42.0906	66.0588	36.8293	92.3655	70.7356	29.8142	161.347	44.429	42.6752	78.3353	46.7673	50.8595	36.2447	19.2915	39.7522	23.3837	27.4758	37.9985	40.9214
					-394	68.9818	52.0286	321.525	107.565	68.3972	150.825	51.4441	69.5664	97.0422	174.793	20.4607	43.8444	42.0906	65.4743	33.3217	91.7809	74.2431	30.9834	163.686	43.8444	42.6752	76.5815	46.1827	50.2749	39.1676	19.2915	40.3368	22.7991	26.3066	37.4139	41.506
					-393	75.9969	50.8595	319.187	105.226	70.7356	153.163	51.4441	69.5664	97.0422	171.285	19.8761	43.2598	40.9214	63.7205	34.4909	91.1963	74.2431	30.9834	165.439	45.0135	42.0906	75.9969	45.0135	52.0286	41.506	19.2915	43.8444	22.2145	26.3066	37.4139	40.9214
					-392	76.5815	50.2749	318.018	102.304	73.0739	156.671	51.4441	69.5664	95.873	175.962	21.0453	44.429	40.9214	63.7205	32.7371	88.8579	77.7507	29.2296	161.347	46.1827	45.5981	74.8277	43.8444	52.0286	42.0906	19.2915	42.6752	20.4607	26.3066	36.8293	41.506
					-391	77.1661	49.6903	309.834	104.642	74.8277	161.347	50.8595	71.9048	91.7809	175.377	23.3837	44.429	41.506	64.8897	31.5679	88.8579	79.5045	28.0604	161.932	46.7673	45.5981	73.0739	43.2598	53.1978	40.9214	19.8761	43.2598	21.6299	25.722	36.2447	41.506
					-390	78.3353	49.1057	312.757	104.642	77.7507	162.516	53.7824	74.2431	88.8579	173.624	24.5528	43.8444	44.429	67.228	30.3988	90.0271	81.2582	26.8912	161.932	45.5981	46.1827	73.6585	42.0906	51.4441	41.506	19.8761	43.2598	20.4607	23.9683	35.6601	42.6752
					-389	78.3353	48.5211	312.757	106.98	78.9199	170.116	53.7824	75.9969	91.1963	177.131	26.3066	44.429	45.5981	67.8126	29.8142	92.9501	81.8428	26.3066	163.686	43.8444	46.7673	73.6585	40.9214	52.0286	41.506	20.4607	41.506	21.0453	23.9683	37.4139	45.0135
					-388	77.7507	47.9365	313.341	104.642	81.2582	173.039	53.1978	72.4894	90.0271	178.885	28.645	45.0135	45.0135	67.8126	30.3988	92.3655	80.089	26.8912	163.101	44.429	47.9365	74.2431	42.0906	52.6132	42.6752	19.8761	42.0906	21.0453	23.3837	37.4139	44.429
					-387	78.9199	47.9365	313.926	102.304	81.8428	174.208	53.1978	73.6585	94.7038	178.3	30.9834	45.5981	43.2598	67.228	29.8142	98.796	80.089	26.3066	164.27	43.2598	47.9365	76.5815	42.6752	53.7824	45.5981	21.0453	41.506	19.2915	22.7991	38.583	42.6752
					-386	80.6736	45.5981	318.018	101.134	81.8428	178.885	53.1978	72.4894	92.9501	178.885	31.5679	46.1827	44.429	67.8126	28.0604	101.134	80.089	24.5528	161.932	44.429	45.5981	77.7507	40.3368	53.7824	45.5981	21.0453	42.0906	18.7069	24.5528	40.3368	42.6752
					-385	77.7507	44.429	320.356	99.9652	84.1812	178.885	53.7824	74.2431	94.7038	171.285	31.5679	45.5981	44.429	66.0588	26.8912	100.55	81.2582	24.5528	152.578	43.2598	47.3519	78.3353	39.1676	54.9516	50.2749	21.0453	42.0906	19.2915	23.9683	40.9214	42.6752
					-384	76.5815	44.429	316.264	100.55	85.3504	180.639	52.6132	71.3202	92.3655	170.116	31.5679	45.5981	47.3519	68.3972	26.8912	100.55	79.5045	24.5528	153.748	43.2598	48.5211	77.7507	37.9985	56.1208	50.2749	20.4607	40.3368	20.4607	23.9683	40.9214	40.9214
					-383	78.3353	44.429	318.018	101.134	85.3504	184.146	52.6132	74.2431	95.2884	167.193	32.7371	46.1827	47.9365	67.228	25.1374	104.057	81.2582	23.3837	156.086	40.9214	47.9365	76.5815	37.4139	56.7054	50.2749	19.8761	42.0906	21.0453	25.722	39.7522	41.506
					-382	79.5045	40.9214	315.095	101.719	84.7658	185.9	51.4441	73.0739	96.4576	166.609	33.9063	42.6752	48.5211	65.4743	24.5528	101.134	83.5966	23.9683	158.424	41.506	46.7673	74.2431	38.583	55.5362	48.5211	20.4607	41.506	20.4607	25.1374	40.3368	39.7522
					-381	81.2582	39.1676	314.51	101.134	83.5966	185.9	57.29	73.0739	100.55	173.624	33.3217	41.506	49.6903	63.7205	23.3837	101.134	84.1812	26.3066	157.255	40.3368	47.3519	74.2431	36.8293	57.29	49.1057	20.4607	41.506	20.4607	25.722	40.3368	40.3368
					-380	82.4274	38.583	311.003	102.304	84.1812	188.238	56.7054	72.4894	99.9652	167.193	31.5679	39.1676	50.2749	61.3821	23.3837	101.719	85.935	28.0604	153.163	42.0906	46.1827	75.9969	36.2447	57.8746	49.6903	19.2915	43.2598	20.4607	23.3837	37.9985	40.3368
					-379	85.3504	36.8293	304.572	101.134	83.012	187.069	57.29	73.6585	100.55	163.101	30.9834	37.9985	52.0286	58.4592	22.7991	101.719	86.5196	29.2296	149.655	42.0906	48.5211	74.8277	35.6601	57.29	49.6903	19.2915	44.429	19.2915	22.7991	37.9985	39.7522
					-378	87.1041	36.8293	299.311	102.304	83.5966	188.238	57.8746	73.0739	100.55	164.27	33.3217	38.583	53.7824	58.4592	22.2145	103.473	88.2733	29.2296	146.148	41.506	47.3519	70.151	36.8293	57.29	51.4441	18.1223	45.0135	18.1223	22.7991	37.9985	39.1676
					-377	84.7658	31.5679	295.219	101.134	85.3504	187.069	57.8746	70.7356	102.304	159.009	34.4909	37.4139	53.7824	60.2129	22.2145	106.396	88.2733	28.645	145.563	42.0906	47.9365	72.4894	35.0755	57.8746	52.6132	18.7069	45.0135	18.1223	22.2145	40.3368	42.6752
					-376	87.1041	30.3988	297.557	101.719	88.8579	185.316	57.29	71.3202	102.888	159.593	36.2447	38.583	54.367	59.6283	20.4607	106.98	87.1041	29.2296	143.225	45.0135	48.5211	71.9048	37.9985	58.4592	50.8595	21.0453	44.429	18.7069	22.7991	40.3368	43.2598
					-375	90.6117	30.3988	298.726	101.719	91.1963	185.316	55.5362	73.0739	103.473	156.671	37.9985	37.9985	54.9516	59.0437	19.8761	102.888	86.5196	30.3988	140.887	45.5981	48.5211	72.4894	39.1676	61.3821	51.4441	19.8761	43.8444	18.1223	22.2145	39.7522	43.8444
					-374	90.0271	29.8142	301.065	104.642	90.0271	189.408	55.5362	73.6585	106.396	157.84	38.583	36.8293	54.367	61.3821	17.5377	105.811	86.5196	30.3988	143.225	45.5981	47.9365	71.3202	39.1676	63.1359	52.0286	18.7069	45.0135	17.5377	22.2145	40.9214	43.8444
					-373	97.0422	28.0604	295.803	105.811	93.5347	189.408	56.7054	72.4894	108.734	150.24	39.7522	36.8293	53.7824	63.7205	15.1994	106.396	82.4274	30.9834	137.379	45.5981	48.5211	71.3202	40.9214	63.7205	52.6132	17.5377	43.2598	17.5377	23.3837	41.506	44.429
					-372	101.719	24.5528	301.649	105.226	97.0422	193.5	54.367	72.4894	108.734	147.902	40.9214	37.4139	53.1978	66.0588	14.0302	109.903	83.012	30.3988	140.302	45.0135	51.4441	72.4894	41.506	63.7205	53.1978	17.5377	45.0135	16.9532	23.3837	42.6752	44.429
					-371	105.811	22.7991	298.726	104.057	97.0422	191.161	56.1208	71.3202	109.903	146.732	43.2598	36.2447	56.1208	65.4743	14.6148	108.734	85.935	32.1525	143.225	43.8444	53.7824	73.0739	40.9214	64.8897	53.1978	18.1223	43.2598	17.5377	24.5528	42.0906	45.0135
					-370	106.396	20.4607	299.311	104.057	94.1192	192.331	59.6283	70.151	113.411	146.732	43.8444	36.2447	56.7054	64.3051	14.6148	109.903	84.7658	32.7371	142.056	44.429	56.1208	74.8277	40.3368	63.7205	52.0286	17.5377	43.2598	17.5377	24.5528	42.0906	46.1827
					-369	107.565	20.4607	300.48	107.565	95.873	189.408	60.7975	70.151	115.165	143.225	45.5981	36.8293	57.8746	63.7205	14.6148	109.903	85.3504	34.4909	137.964	43.2598	54.9516	73.6585	39.1676	62.5513	51.4441	16.9532	43.8444	17.5377	26.3066	41.506	46.1827
					-368	108.734	18.7069	299.895	111.072	94.1192	189.992	59.6283	68.9818	114.58	144.394	45.5981	37.4139	57.8746	60.2129	14.6148	112.826	87.1041	36.8293	139.717	42.0906	56.1208	73.0739	39.7522	60.7975	52.0286	17.5377	45.5981	18.1223	28.0604	41.506	47.3519
					-367	110.488	16.9532	298.142	109.319	90.6117	194.084	56.7054	67.8126	115.749	140.302	46.1827	36.8293	57.8746	60.2129	15.784	115.749	87.6887	37.4139	142.056	42.6752	55.5362	74.8277	39.7522	59.6283	50.8595	17.5377	45.0135	21.6299	29.2296	43.8444	48.5211
					-366	112.242	16.3686	296.388	109.903	92.3655	194.084	57.29	69.5664	115.165	140.302	46.1827	35.0755	56.7054	60.2129	16.3686	116.334	87.1041	37.9985	140.302	43.2598	54.367	75.4123	40.9214	59.0437	51.4441	17.5377	46.1827	21.6299	28.645	43.8444	48.5211
					-365	113.995	15.1994	296.388	107.565	94.7038	197.007	57.29	68.3972	115.749	136.794	47.9365	37.9985	57.8746	60.2129	16.9532	115.165	87.6887	38.583	135.625	45.0135	56.1208	75.9969	40.3368	59.6283	50.8595	17.5377	46.1827	21.6299	28.0604	43.2598	50.2749
					-364	118.087	12.2764	298.726	108.149	94.1192	197.592	57.29	68.3972	112.826	133.871	47.9365	36.8293	54.9516	61.3821	16.9532	112.826	90.0271	40.9214	134.456	46.1827	56.7054	78.3353	42.0906	60.7975	47.3519	17.5377	46.1827	22.7991	28.0604	43.2598	49.1057
					-363	120.426	11.1072	304.572	106.396	94.1192	204.022	57.29	67.228	111.657	131.533	49.6903	36.8293	55.5362	61.3821	17.5377	108.734	95.2884	40.9214	137.964	47.9365	57.29	78.9199	42.0906	61.3821	45.5981	16.9532	46.1827	22.7991	29.2296	43.2598	52.6132
					-362	121.595	12.2764	305.157	105.226	94.1192	211.622	58.4592	68.3972	113.411	129.779	49.6903	36.2447	54.9516	60.2129	18.7069	106.98	95.873	42.0906	140.887	47.9365	58.4592	80.089	43.2598	60.7975	46.1827	16.9532	46.7673	23.3837	31.5679	43.2598	53.7824
					-361	120.426	14.0302	308.08	106.396	94.7038	211.038	58.4592	66.0588	114.58	128.61	49.6903	35.6601	54.367	62.5513	21.0453	105.226	99.9652	43.8444	144.979	49.1057	59.0437	81.2582	43.8444	61.3821	46.1827	16.9532	46.1827	23.9683	32.7371	42.6752	53.7824
					-360	116.918	15.784	308.664	105.811	92.3655	209.284	59.0437	63.7205	115.749	129.195	49.6903	37.9985	52.0286	65.4743	25.1374	106.98	98.796	44.429	150.825	49.1057	59.0437	84.1812	43.2598	63.1359	46.1827	18.1223	43.8444	22.2145	34.4909	41.506	55.5362
					-359	115.749	14.0302	315.095	109.903	93.5347	206.361	60.2129	67.228	119.841	125.103	49.6903	39.1676	52.0286	66.0588	27.4758	104.642	100.55	44.429	152.578	50.8595	59.6283	81.2582	45.5981	63.1359	47.3519	17.5377	43.8444	22.7991	33.9063	41.506	54.9516
					-358	112.242	14.6148	312.172	115.749	96.4576	205.776	60.7975	66.6434	120.426	125.103	50.2749	39.1676	52.0286	66.6434	28.645	109.319	103.473	46.1827	151.409	52.0286	59.0437	83.012	45.5981	61.9667	46.1827	16.9532	40.3368	23.9683	35.0755	43.8444	54.9516
					-357	111.657	15.1994	317.433	118.087	98.796	212.207	60.2129	68.9818	120.426	122.764	53.1978	39.7522	50.8595	66.6434	31.5679	112.242	104.057	45.5981	149.655	50.8595	57.8746	83.5966	46.1827	61.3821	46.1827	15.784	39.1676	23.9683	36.2447	44.429	54.9516
					-356	111.657	17.5377	314.51	121.595	99.9652	208.115	60.2129	68.3972	120.426	122.18	54.367	42.6752	50.8595	65.4743	35.0755	115.749	104.057	45.5981	146.732	52.6132	61.3821	83.5966	49.1057	63.1359	43.2598	15.1994	37.9985	23.9683	36.2447	47.3519	54.9516
					-355	104.642	18.1223	311.587	123.349	100.55	208.115	59.6283	68.9818	121.01	120.426	56.1208	43.8444	50.8595	69.5664	34.4909	119.257	110.488	47.3519	148.486	51.4441	63.1359	85.3504	49.6903	63.7205	42.6752	15.1994	34.4909	24.5528	36.2447	49.6903	57.8746
					-354	102.304	21.6299	301.065	126.272	101.719	206.945	60.7975	68.3972	129.195	113.411	56.1208	43.8444	48.5211	68.9818	35.6601	121.595	108.734	48.5211	150.825	48.5211	61.3821	84.1812	49.6903	63.7205	42.0906	15.784	36.2447	24.5528	35.6601	49.6903	59.0437
					-353	99.3806	23.9683	307.495	127.441	99.3806	209.284	59.0437	67.8126	132.702	111.657	54.9516	45.0135	47.3519	73.0739	37.9985	122.764	109.319	53.7824	150.825	49.1057	62.5513	85.935	52.0286	63.7205	44.429	15.1994	35.6601	23.3837	36.2447	49.6903	61.9667
					-352	97.6268	26.8912	299.895	134.456	99.9652	210.453	58.4592	65.4743	133.287	113.411	54.367	45.5981	45.0135	71.9048	41.506	125.687	109.319	54.367	149.655	49.1057	60.2129	86.5196	53.1978	64.3051	45.5981	15.1994	36.2447	24.5528	36.8293	50.8595	62.5513
					-351	97.6268	27.4758	296.973	136.21	98.2114	201.684	57.8746	63.7205	130.364	111.072	53.1978	44.429	43.8444	71.9048	42.0906	126.856	111.657	54.9516	147.317	49.6903	60.2129	87.1041	54.367	64.3051	46.7673	14.6148	35.6601	23.3837	36.2447	49.1057	60.7975
					-350	94.1192	29.8142	305.157	139.717	99.3806	197.007	57.8746	64.8897	131.533	111.072	52.0286	44.429	44.429	74.2431	42.6752	128.026	115.749	53.7824	149.071	50.2749	60.2129	86.5196	54.367	63.1359	44.429	15.1994	36.2447	23.9683	36.2447	48.5211	61.3821
					-349	92.3655	30.9834	303.403	143.81	98.796	198.761	59.0437	63.7205	126.856	113.411	50.2749	45.5981	46.1827	74.8277	41.506	126.272	113.411	56.7054	150.825	51.4441	64.3051	87.1041	56.1208	64.8897	43.8444	14.6148	36.2447	24.5528	37.9985	47.9365	61.3821
					-348	91.1963	32.1525	309.834	149.655	101.719	194.084	56.1208	64.3051	128.61	115.165	49.1057	46.1827	45.5981	75.9969	43.8444	126.272	115.165	56.7054	151.994	51.4441	65.4743	88.8579	56.7054	65.4743	45.0135	16.3686	36.2447	24.5528	35.0755	48.5211	61.3821
					-347	94.1192	34.4909	311.587	151.409	101.719	186.485	54.9516	63.1359	129.195	118.087	49.6903	47.9365	45.0135	77.7507	48.5211	128.026	113.995	57.8746	151.409	51.4441	65.4743	88.2733	57.8746	66.6434	40.3368	16.3686	37.4139	23.3837	36.8293	47.9365	60.7975
					-346	93.5347	35.6601	316.849	154.332	104.057	184.146	57.29	64.3051	131.533	119.257	48.5211	50.2749	44.429	77.7507	49.6903	128.026	116.334	57.8746	154.332	53.7824	68.9818	92.3655	60.2129	66.0588	40.9214	16.9532	38.583	22.2145	38.583	47.9365	63.1359
					-345	99.3806	36.2447	323.279	161.932	104.057	176.547	60.2129	63.1359	129.779	123.933	46.1827	50.8595	46.7673	78.3353	50.8595	120.426	119.257	60.7975	152.578	54.367	69.5664	92.9501	60.7975	67.8126	40.9214	17.5377	37.4139	21.6299	36.8293	47.3519	62.5513
					-344	101.134	36.8293	323.279	163.686	106.396	172.455	63.1359	62.5513	133.287	125.103	46.7673	53.7824	46.7673	80.089	54.367	122.764	115.749	60.2129	150.24	53.7824	71.9048	97.0422	60.2129	68.9818	42.0906	18.7069	37.9985	21.0453	36.8293	47.9365	61.9667
					-343	104.057	38.583	321.525	168.362	105.811	166.609	57.29	61.3821	133.287	122.18	45.5981	54.9516	46.7673	82.4274	53.7824	125.103	119.841	58.4592	150.825	56.7054	70.7356	97.0422	63.1359	67.228	42.6752	18.7069	37.4139	21.6299	36.2447	47.9365	60.7975
					-342	104.057	40.9214	327.371	173.624	108.149	163.686	56.1208	61.9667	133.871	125.103	47.3519	55.5362	46.1827	85.3504	54.9516	125.103	119.257	59.6283	150.825	56.1208	71.3202	98.2114	67.228	70.7356	43.2598	18.7069	35.6601	21.6299	36.2447	48.5211	60.2129
					-341	104.057	44.429	333.217	179.47	109.903	161.932	57.8746	60.2129	133.287	128.026	45.0135	56.1208	45.5981	91.1963	56.7054	128.026	119.257	59.0437	150.825	57.8746	71.9048	99.3806	66.6434	71.3202	43.2598	18.7069	33.9063	22.2145	34.4909	48.5211	61.9667
					-340	107.565	49.6903	338.479	183.562	113.411	155.501	58.4592	61.3821	133.287	130.949	43.8444	57.8746	43.8444	92.3655	57.29	129.195	121.01	60.2129	152.578	60.2129	73.6585	99.9652	66.6434	72.4894	42.0906	18.7069	34.4909	22.2145	35.0755	50.2749	62.5513
					-339	112.826	51.4441	340.817	189.408	111.072	157.255	59.0437	60.2129	132.118	133.287	45.0135	59.0437	43.8444	92.9501	63.1359	130.949	118.672	62.5513	155.501	59.0437	74.2431	101.719	66.0588	71.9048	43.8444	18.7069	33.9063	22.7991	34.4909	49.1057	60.2129
					-338	116.918	53.7824	337.309	192.331	112.242	156.671	59.6283	60.2129	130.949	139.133	44.429	59.0437	42.6752	97.0422	65.4743	132.702	119.257	64.3051	159.009	55.5362	75.4123	102.304	63.7205	71.3202	45.0135	16.3686	35.0755	21.6299	33.9063	48.5211	59.6283
					-337	119.257	58.4592	339.063	194.084	111.072	154.332	61.9667	58.4592	131.533	143.81	43.8444	59.0437	43.2598	98.2114	70.7356	137.379	117.503	64.8897	159.009	53.1978	77.1661	105.226	65.4743	68.3972	45.5981	16.9532	36.8293	22.2145	35.6601	50.8595	59.6283
					-336	126.272	59.6283	341.401	195.254	114.58	157.255	63.7205	59.6283	133.287	146.732	45.0135	59.0437	43.8444	101.134	71.9048	136.21	116.918	64.8897	162.516	53.1978	79.5045	108.149	66.0588	71.3202	46.1827	19.2915	37.9985	22.7991	35.6601	51.4441	58.4592
					-335	123.933	63.7205	346.078	195.254	112.826	160.178	66.0588	59.0437	131.533	155.501	45.0135	59.0437	43.2598	99.9652	73.6585	135.041	119.841	63.7205	163.686	53.1978	83.012	110.488	66.6434	71.9048	45.5981	19.2915	37.9985	23.3837	36.2447	50.8595	58.4592
					-334	125.687	66.6434	344.909	200.515	114.58	157.255	67.8126	60.7975	132.118	157.255	43.8444	60.2129	43.8444	98.2114	74.2431	135.041	116.918	63.1359	159.593	54.9516	78.9199	113.995	67.8126	71.9048	45.0135	23.3837	37.9985	22.2145	36.8293	49.6903	58.4592
					-333	121.01	68.9818	347.247	206.361	115.749	163.101	67.228	66.0588	135.041	160.763	43.2598	62.5513	42.6752	101.719	75.9969	135.041	119.257	60.7975	159.009	58.4592	77.7507	115.749	69.5664	71.9048	43.8444	23.9683	39.7522	21.6299	36.2447	50.2749	58.4592
					-332	125.103	70.151	346.078	206.361	116.918	174.208	66.6434	66.0588	131.533	157.84	44.429	60.7975	43.2598	101.134	79.5045	132.118	123.349	59.6283	162.516	58.4592	75.4123	115.749	70.151	74.2431	44.429	25.1374	39.7522	21.6299	36.2447	52.6132	57.29
					-331	126.856	70.7356	347.247	206.945	119.841	177.716	66.6434	66.6434	140.887	161.932	45.0135	60.2129	42.0906	103.473	81.8428	132.702	123.933	59.0437	168.362	57.8746	75.4123	121.595	69.5664	77.1661	45.0135	26.3066	39.7522	23.3837	35.6601	53.1978	59.6283
					-330	132.118	74.8277	344.909	205.192	121.01	177.131	67.8126	67.8126	144.394	163.101	46.7673	61.3821	43.2598	105.811	85.3504	131.533	121.595	56.1208	171.285	59.0437	72.4894	122.764	69.5664	77.1661	44.429	26.8912	37.4139	23.3837	34.4909	53.1978	59.0437
					-329	134.456	74.8277	350.755	206.361	125.103	180.639	70.151	68.9818	144.394	165.439	52.0286	64.3051	43.8444	109.319	87.1041	129.195	119.841	56.7054	171.285	55.5362	72.4894	123.933	68.3972	75.9969	43.8444	27.4758	37.9985	20.4607	34.4909	51.4441	59.0437
					-328	135.625	77.7507	350.17	205.776	126.272	179.47	71.3202	70.151	146.148	165.439	52.6132	64.8897	44.429	109.903	87.1041	129.779	118.672	54.9516	171.87	54.9516	71.9048	125.687	66.0588	76.5815	42.6752	27.4758	36.8293	21.0453	35.0755	52.6132	57.8746
					-327	136.794	81.2582	357.185	208.115	126.272	182.393	74.8277	70.7356	146.148	165.439	56.7054	64.3051	45.5981	110.488	90.0271	133.287	116.918	53.7824	180.054	55.5362	71.9048	125.687	66.6434	76.5815	45.5981	28.0604	37.4139	21.6299	33.9063	51.4441	56.1208
					-326	138.548	82.4274	355.432	212.791	128.61	193.5	77.7507	68.9818	149.071	166.609	61.9667	64.3051	46.1827	112.242	90.0271	134.456	115.165	52.0286	182.977	55.5362	73.0739	123.349	65.4743	74.2431	47.3519	29.8142	36.8293	21.0453	34.4909	51.4441	58.4592
					-325	140.302	84.7658	349.586	219.806	129.779	188.823	82.4274	70.151	154.332	167.778	65.4743	63.1359	47.3519	116.918	94.7038	136.21	109.319	52.0286	191.746	55.5362	71.3202	123.349	64.8897	74.8277	49.6903	30.3988	37.9985	21.0453	33.3217	52.0286	54.367
					-324	148.486	85.935	350.755	219.806	136.21	186.485	85.3504	69.5664	151.994	164.27	68.3972	65.4743	49.1057	119.841	94.1192	136.794	106.98	50.2749	198.761	55.5362	71.3202	125.687	64.3051	75.4123	49.1057	29.2296	37.4139	21.6299	30.9834	53.1978	53.7824
					-323	154.332	84.7658	347.247	224.483	146.148	191.161	86.5196	71.3202	149.655	167.193	72.4894	67.228	53.1978	119.841	91.1963	138.548	103.473	48.5211	195.838	55.5362	70.7356	125.103	63.7205	74.2431	47.3519	28.645	39.7522	22.2145	30.9834	54.367	54.9516
					-322	156.086	83.5966	342.571	227.406	151.409	188.823	87.6887	73.6585	148.486	163.101	74.8277	66.0588	54.9516	121.595	88.2733	137.379	104.057	47.3519	195.254	55.5362	70.7356	124.518	61.9667	74.2431	46.7673	27.4758	39.7522	22.7991	29.8142	55.5362	56.1208
					-321	160.763	83.5966	334.386	227.991	154.332	194.669	87.6887	70.151	148.486	163.686	76.5815	68.9818	54.367	125.687	90.0271	140.302	101.719	46.1827	198.177	53.1978	71.9048	121.595	58.4592	75.4123	47.3519	29.2296	39.1676	23.9683	30.9834	55.5362	57.29
					-320	167.193	84.7658	332.048	227.991	155.501	209.284	88.8579	72.4894	148.486	162.516	79.5045	72.4894	51.4441	128.026	91.7809	133.871	98.796	45.0135	200.515	52.6132	71.9048	121.01	57.29	77.7507	46.7673	30.3988	40.9214	23.9683	29.8142	54.9516	58.4592
					-319	171.285	82.4274	330.294	237.929	154.917	213.376	91.1963	68.9818	153.163	160.763	77.7507	73.6585	53.1978	129.779	91.7809	133.287	94.1192	44.429	201.684	57.29	71.3202	122.764	55.5362	77.7507	47.9365	31.5679	41.506	24.5528	29.2296	55.5362	57.8746
					-318	175.377	80.089	325.617	242.021	156.671	216.299	95.2884	68.3972	153.163	161.347	78.9199	74.2431	52.0286	129.195	89.4425	131.533	91.1963	43.2598	208.115	56.1208	68.9818	124.518	52.6132	77.7507	48.5211	32.1525	43.2598	26.3066	29.8142	53.7824	59.0437
					-317	193.5	78.3353	328.54	247.282	160.178	222.729	96.4576	69.5664	150.825	163.101	80.6736	74.2431	55.5362	125.687	94.7038	130.364	83.012	42.0906	204.607	58.4592	67.8126	123.933	54.9516	77.1661	47.3519	32.1525	43.2598	28.0604	30.3988	52.0286	57.8746
					-316	208.699	79.5045	334.971	243.19	164.855	232.667	97.0422	70.7356	151.409	165.439	83.012	72.4894	59.6283	126.856	96.4576	129.195	83.012	40.3368	204.022	59.6283	70.151	125.687	54.367	80.089	50.8595	31.5679	45.5981	30.3988	32.1525	52.6132	57.8746
					-315	217.468	78.9199	331.463	246.113	172.455	229.744	96.4576	67.8126	151.409	167.778	86.5196	75.4123	60.7975	122.764	97.6268	128.026	80.089	35.0755	206.361	60.2129	73.6585	126.272	52.0286	83.012	49.6903	32.1525	47.3519	30.9834	32.7371	53.1978	55.5362
					-314	216.883	77.7507	331.463	247.282	175.377	230.914	98.796	75.4123	152.578	164.27	91.7809	75.4123	63.7205	123.349	99.3806	125.687	78.3353	33.9063	206.361	61.3821	76.5815	128.026	52.0286	82.4274	49.1057	33.3217	47.9365	29.8142	32.1525	53.1978	55.5362
					-313	227.406	79.5045	327.371	249.621	178.3	244.944	102.304	77.1661	152.578	167.193	92.3655	78.3353	67.8126	125.103	107.565	126.856	73.0739	32.7371	209.868	64.3051	78.3353	131.533	52.0286	83.5966	50.2749	33.3217	50.8595	32.1525	33.3217	54.367	54.367
					-312	237.344	77.7507	323.864	253.713	178.3	252.544	104.057	78.9199	150.825	161.932	92.3655	78.9199	68.3972	125.687	109.903	123.349	68.9818	32.1525	209.868	64.3051	78.9199	133.871	52.0286	81.2582	50.8595	32.7371	52.0286	32.1525	33.3217	54.9516	54.367
					-311	258.389	77.7507	325.033	258.389	178.885	264.235	104.642	84.1812	151.994	157.84	97.0422	78.3353	68.9818	129.195	113.411	121.01	71.3202	29.2296	216.299	63.7205	80.6736	134.456	50.2749	78.9199	48.5211	33.3217	52.6132	33.9063	31.5679	54.9516	54.9516
					-310	274.758	80.089	314.51	265.989	178.3	265.405	107.565	85.3504	152.578	155.501	98.2114	79.5045	68.9818	129.779	117.503	126.856	68.3972	29.2296	218.637	64.3051	84.1812	133.287	50.8595	78.3353	47.9365	32.1525	52.0286	33.9063	32.1525	53.7824	52.6132
					-309	287.619	81.2582	313.926	273.589	177.716	273.589	109.319	90.6117	150.825	159.009	97.0422	79.5045	68.9818	133.287	117.503	123.933	68.3972	26.8912	217.468	63.1359	85.3504	132.702	52.0286	75.4123	47.9365	32.1525	52.6132	33.9063	30.9834	55.5362	54.367
					-308	303.403	84.7658	312.172	281.189	176.547	278.85	108.734	94.7038	151.994	156.086	98.796	81.2582	69.5664	134.456	117.503	126.856	65.4743	29.2296	216.883	62.5513	83.5966	134.456	50.2749	74.2431	49.1057	31.5679	54.367	34.4909	30.3988	56.1208	52.0286
					-307	305.157	91.7809	302.234	281.189	176.547	285.865	106.98	99.3806	149.655	153.748	102.304	83.012	68.3972	136.794	123.933	130.364	60.7975	27.4758	222.729	62.5513	85.3504	133.287	52.6132	73.6585	49.6903	32.1525	56.1208	35.0755	31.5679	56.7054	52.6132
					-306	313.926	92.9501	301.649	285.281	180.639	294.05	104.642	101.719	148.486	154.917	105.226	81.8428	68.3972	139.717	123.349	128.61	61.3821	26.8912	226.822	66.0588	85.3504	130.364	57.29	71.3202	49.6903	30.9834	56.1208	36.2447	32.7371	56.1208	52.6132
					-305	325.617	94.7038	294.05	284.112	189.992	298.726	104.057	103.473	146.732	150.24	105.811	80.6736	67.228	139.717	125.103	128.61	57.29	26.8912	227.991	64.3051	88.2733	132.702	54.367	71.3202	48.5211	35.0755	57.29	37.4139	33.3217	55.5362	56.1208
					-304	330.879	95.2884	288.204	294.05	187.654	308.664	105.811	106.98	144.979	148.486	105.811	82.4274	67.8126	139.133	130.364	128.61	55.5362	24.5528	235.006	63.7205	90.0271	133.287	55.5362	68.3972	49.6903	35.6601	60.2129	40.9214	35.0755	57.29	55.5362
					-303	346.078	96.4576	285.281	300.48	193.5	312.757	105.226	111.657	144.979	146.732	108.734	82.4274	68.9818	134.456	133.871	128.61	54.367	25.1374	232.667	66.6434	88.2733	137.379	57.8746	67.8126	50.2749	38.583	61.9667	40.9214	36.8293	57.8746	54.367
					-302	361.278	97.0422	280.604	305.741	190.577	320.941	105.811	114.58	143.81	145.563	111.072	81.8428	69.5664	137.964	135.625	128.026	53.7824	23.3837	227.991	70.151	90.0271	139.133	59.6283	65.4743	50.2749	39.1676	61.3821	42.0906	37.4139	58.4592	54.367
					-301	373.554	97.0422	280.604	309.249	193.5	330.879	105.226	119.841	143.225	144.979	115.749	81.2582	69.5664	137.379	140.302	129.779	55.5362	21.0453	233.837	74.2431	93.5347	138.548	58.4592	64.3051	47.3519	38.583	61.9667	42.6752	36.8293	58.4592	55.5362
					-300	391.676	100.55	274.173	319.772	198.177	337.894	106.98	119.841	142.64	142.64	118.672	80.6736	70.151	137.964	143.81	127.441	55.5362	19.2915	234.421	74.8277	91.7809	142.056	60.2129	64.8897	46.1827	43.2598	61.3821	44.429	37.9985	60.7975	59.6283
					-299	399.276	98.2114	269.497	318.602	202.269	340.817	105.811	119.257	142.056	144.394	120.426	80.6736	70.151	139.717	142.64	125.103	60.2129	18.7069	235.006	77.1661	90.6117	142.056	60.2129	66.0588	47.3519	43.2598	60.2129	44.429	36.2447	60.7975	63.7205
					-298	442.536	101.134	267.158	330.294	199.93	341.986	106.396	121.595	142.056	140.302	123.349	80.089	70.151	139.717	142.64	127.441	61.3821	19.8761	232.667	76.5815	89.4425	144.979	61.9667	61.3821	46.7673	42.0906	61.3821	45.0135	35.6601	61.9667	63.1359
					-297	462.412	98.2114	262.482	332.048	201.1	349.586	105.226	123.349	140.887	136.21	123.933	81.8428	73.6585	147.317	141.471	128.61	62.5513	19.2915	236.175	79.5045	90.0271	143.225	61.9667	59.6283	46.7673	42.6752	63.7205	43.8444	34.4909	64.3051	63.1359
					-296	474.688	101.719	258.389	333.802	198.177	359.524	105.811	121.595	136.794	135.625	128.026	80.089	74.2431	148.486	146.148	128.61	66.0588	19.2915	246.113	78.3353	93.5347	139.133	60.2129	59.6283	47.3519	41.506	61.3821	45.5981	33.3217	65.4743	63.1359
					-295	482.288	102.304	256.636	338.479	202.269	363.616	105.811	121.01	136.21	132.702	130.364	78.9199	74.2431	147.317	145.563	133.287	66.0588	20.4607	250.79	77.1661	94.7038	143.225	60.2129	60.7975	49.6903	42.0906	59.6283	47.3519	34.4909	66.0588	63.7205
					-294	493.98	104.057	253.713	349.586	205.776	363.031	105.811	122.18	137.379	132.702	135.041	80.6736	75.9969	146.732	144.394	136.21	65.4743	21.0453	249.621	77.7507	96.4576	142.056	59.0437	57.29	50.2749	40.9214	61.9667	47.9365	33.9063	64.8897	65.4743
					-293	503.918	107.565	250.79	349.001	205.776	367.708	104.642	123.349	127.441	128.61	135.041	79.5045	79.5045	146.732	147.317	139.133	66.6434	21.0453	246.698	80.089	98.2114	136.794	64.3051	56.7054	49.6903	41.506	61.3821	46.7673	32.1525	64.8897	64.8897
					-292	520.871	107.565	242.605	350.755	207.53	371.216	106.396	125.103	129.779	130.364	137.379	83.012	84.7658	147.317	143.81	143.81	70.7356	23.3837	244.359	81.8428	98.796	140.887	64.8897	54.9516	50.2749	42.6752	61.3821	46.7673	32.1525	65.4743	66.6434
					-291	527.886	116.918	236.175	366.539	205.776	370.631	108.734	126.272	131.533	130.949	139.717	81.2582	83.5966	147.317	148.486	144.979	74.8277	22.7991	245.528	83.5966	99.3806	140.887	70.151	55.5362	50.8595	43.8444	60.7975	47.9365	33.3217	64.8897	64.8897
					-290	524.963	117.503	234.421	373.554	210.453	377.062	109.319	124.518	130.949	132.702	140.887	81.8428	88.2733	150.24	152.578	145.563	75.4123	23.3837	250.205	83.5966	103.473	142.056	73.6585	55.5362	50.8595	45.5981	60.2129	47.9365	33.3217	64.3051	67.228
					-289	541.916	119.257	225.068	374.139	211.038	382.907	109.903	126.272	131.533	136.21	135.625	81.2582	87.1041	150.825	155.501	143.225	74.8277	23.9683	247.282	81.2582	106.396	147.902	73.6585	54.9516	48.5211	46.7673	62.5513	49.6903	33.9063	65.4743	67.228
					-288	548.931	119.257	223.314	381.154	213.376	375.892	108.149	125.687	133.287	134.456	132.118	81.8428	88.2733	151.994	163.101	144.979	80.6736	24.5528	242.021	82.4274	111.072	151.409	77.1661	56.1208	47.9365	46.7673	66.0588	52.0286	34.4909	65.4743	66.0588
					-287	574.654	119.257	225.068	382.907	213.376	386.415	107.565	122.764	128.61	137.964	127.441	83.5966	87.1041	149.655	161.932	144.394	87.1041	25.1374	235.59	83.5966	113.995	153.163	81.2582	57.8746	45.5981	46.1827	67.228	52.6132	35.6601	68.3972	68.3972
					-286	581.669	122.18	220.391	398.691	215.13	391.092	102.888	127.441	130.364	138.548	128.61	82.4274	85.3504	147.317	166.609	144.979	88.2733	25.722	236.175	83.012	113.995	150.825	87.1041	57.8746	45.0135	47.3519	72.4894	53.7824	38.583	67.228	66.6434
					-285	593.945	127.441	222.145	395.768	209.284	393.43	99.9652	128.026	137.379	143.225	125.687	81.8428	84.7658	151.994	170.701	144.979	92.3655	26.8912	240.267	82.4274	115.165	150.24	91.1963	58.4592	45.5981	47.9365	71.9048	54.367	39.1676	67.8126	67.8126
					-284	612.067	129.779	221.56	402.199	206.361	400.445	101.134	128.61	142.056	145.563	123.349	82.4274	85.3504	153.748	169.532	144.394	97.6268	28.0604	240.852	83.012	116.334	150.24	95.2884	56.7054	48.5211	49.1057	75.9969	56.1208	39.1676	68.3972	65.4743
					-283	625.513	133.287	222.145	414.475	206.361	395.184	100.55	129.779	142.64	144.979	125.687	82.4274	88.2733	151.409	171.285	143.225	101.719	29.8142	236.76	82.4274	118.087	157.84	98.796	56.1208	49.1057	47.3519	81.2582	54.367	39.1676	67.8126	65.4743
					-282	633.113	135.041	216.883	420.906	202.269	401.03	101.134	128.026	140.887	151.409	126.272	81.8428	89.4425	151.409	169.532	145.563	108.734	29.8142	244.359	83.012	119.257	157.255	101.134	56.7054	47.9365	46.7673	82.4274	55.5362	39.1676	67.228	66.0588
					-281	652.989	135.041	212.791	437.275	208.699	409.214	101.134	128.026	140.302	151.994	130.364	82.4274	90.6117	149.655	169.532	146.148	109.319	29.8142	249.621	80.6736	122.764	160.178	102.888	57.29	46.1827	46.1827	83.5966	56.1208	39.1676	68.3972	66.6434
					-280	665.85	135.625	214.545	446.628	209.284	415.645	99.9652	130.364	140.302	151.409	132.118	83.012	92.3655	153.748	173.039	148.486	111.072	30.3988	246.698	81.8428	123.933	162.516	104.057	57.29	46.1827	46.1827	83.5966	55.5362	39.7522	67.8126	64.8897
					-279	676.372	136.794	209.284	451.889	205.192	412.722	98.796	130.364	138.548	149.071	131.533	85.935	91.1963	156.086	167.778	155.501	114.58	32.1525	247.282	80.6736	126.272	162.516	104.057	57.8746	46.1827	46.1827	85.3504	54.367	39.7522	71.9048	64.3051
					-278	687.48	135.041	203.438	460.074	199.346	413.306	97.6268	130.949	136.794	147.317	131.533	89.4425	90.6117	157.255	166.024	155.501	118.087	35.6601	250.205	80.6736	125.103	161.347	108.734	54.9516	43.2598	46.1827	83.5966	53.1978	40.3368	70.151	62.5513
					-277	692.156	135.625	197.007	466.504	196.423	421.491	100.55	132.118	137.379	145.563	131.533	85.935	90.6117	164.27	172.455	156.671	125.103	39.1676	260.143	84.7658	122.18	163.101	112.242	54.367	42.0906	46.1827	85.3504	55.5362	39.1676	70.151	62.5513
					-276	705.602	133.871	195.254	472.35	194.084	425.583	98.796	126.856	137.964	148.486	129.195	89.4425	90.6117	165.439	173.039	154.917	126.856	39.1676	263.651	83.012	121.595	160.763	118.087	54.9516	41.506	45.0135	86.5196	56.7054	39.7522	69.5664	61.9667
					-275	709.11	131.533	194.669	468.842	195.254	428.506	97.0422	128.026	144.979	147.317	132.118	86.5196	92.3655	164.855	171.285	153.748	128.61	42.6752	264.82	80.6736	120.426	157.255	118.087	54.9516	38.583	45.5981	85.935	55.5362	41.506	71.3202	62.5513
					-274	700.925	130.949	191.161	477.027	202.269	422.075	94.1192	126.856	152.578	148.486	137.379	90.0271	92.9501	166.609	170.701	158.424	130.364	46.1827	264.82	85.3504	118.672	157.84	120.426	59.0437	39.1676	47.3519	86.5196	55.5362	42.0906	70.7356	62.5513
					-273	700.925	129.779	187.654	472.35	208.115	416.814	93.5347	124.518	156.086	151.994	137.964	91.7809	91.1963	166.609	170.701	159.009	130.364	48.5211	269.497	88.8579	115.749	156.086	121.595	60.7975	39.7522	46.7673	88.2733	54.9516	42.6752	72.4894	64.8897
					-272	697.418	126.272	182.977	473.519	212.207	419.737	91.1963	125.687	156.671	150.825	143.225	95.873	92.3655	171.285	168.362	153.163	130.949	49.1057	273.589	87.6887	112.242	157.84	123.933	60.7975	39.1676	47.3519	92.3655	56.7054	44.429	75.9969	66.6434
					-271	688.649	122.764	173.624	472.35	214.545	410.968	91.1963	125.103	163.101	149.071	147.902	95.873	98.796	170.116	170.116	159.009	133.871	50.8595	280.604	92.9501	113.995	163.101	121.595	61.3821	39.1676	47.3519	94.7038	60.2129	43.8444	74.2431	67.228
					-270	692.156	118.087	168.362	470.596	219.222	408.63	94.7038	121.595	163.101	153.748	145.563	98.796	99.3806	175.962	171.87	156.671	137.379	52.0286	291.127	94.7038	114.58	166.024	122.764	61.3821	37.4139	47.3519	91.7809	60.7975	42.6752	73.0739	67.8126
					-269	686.31	110.488	167.193	471.765	221.56	408.63	97.6268	121.01	167.193	155.501	147.902	101.134	98.796	178.3	169.532	156.086	142.64	52.0286	289.957	97.6268	115.165	168.947	125.103	60.7975	40.9214	46.1827	91.1963	60.7975	42.0906	75.9969	70.151
					-268	704.433	108.734	163.101	464.166	218.053	410.383	101.719	124.518	167.193	155.501	147.902	101.719	100.55	177.131	171.285	161.347	146.148	54.367	295.219	96.4576	117.503	175.377	121.595	60.7975	40.3368	45.5981	92.3655	61.9667	42.6752	77.7507	73.0739
					-267	717.294	105.811	161.347	480.534	212.207	417.983	108.734	122.764	171.87	158.424	148.486	104.057	104.642	182.977	174.208	157.84	146.148	55.5362	291.711	99.9652	119.257	173.039	121.595	63.7205	40.3368	42.0906	95.2884	62.5513	43.2598	77.7507	74.2431
					-266	745.354	103.473	161.347	465.919	212.791	417.398	111.072	121.01	175.962	159.009	150.24	104.057	109.319	195.838	167.778	161.347	149.071	56.1208	290.542	99.3806	121.01	175.377	118.672	64.3051	38.583	42.0906	94.7038	60.7975	42.0906	76.5815	77.1661
					-265	760.554	98.796	160.178	481.119	213.961	416.814	112.242	116.334	178.885	160.178	149.655	104.642	111.657	201.684	164.27	160.763	157.255	56.7054	302.234	99.9652	119.841	175.377	116.918	70.151	39.1676	39.1676	95.2884	61.3821	40.9214	77.7507	78.3353
					-264	779.845	95.2884	161.932	481.119	220.391	408.045	116.334	114.58	184.146	162.516	151.994	109.903	112.242	197.592	163.101	159.009	158.424	59.0437	303.988	95.2884	117.503	176.547	118.672	75.9969	38.583	37.9985	98.2114	62.5513	42.0906	78.9199	80.089
					-263	809.075	94.1192	154.917	487.549	225.068	408.045	122.764	109.319	189.408	162.516	145.563	110.488	115.749	202.269	154.332	158.424	155.501	61.3821	299.311	92.3655	115.165	175.377	122.18	80.6736	39.7522	37.9985	100.55	61.3821	42.6752	78.3353	79.5045
					-262	813.167	89.4425	157.255	482.873	221.56	402.784	125.103	109.319	197.007	163.101	144.979	110.488	115.165	198.761	151.994	159.593	157.84	63.7205	306.911	94.1192	117.503	171.87	123.933	79.5045	40.3368	33.3217	102.304	61.3821	43.2598	75.9969	78.3353
					-261	847.073	88.2733	156.086	492.811	218.053	417.398	127.441	108.734	203.438	160.178	144.979	114.58	117.503	195.254	147.902	160.763	156.086	68.9818	312.172	92.3655	119.257	175.962	122.764	84.1812	38.583	33.9063	104.057	60.7975	45.5981	75.4123	74.2431
					-260	827.197	85.3504	150.825	492.226	220.976	420.906	128.026	103.473	203.438	161.932	142.64	119.257	116.918	194.669	150.24	162.516	157.84	70.7356	315.679	92.9501	119.257	174.208	124.518	84.7658	39.7522	33.9063	101.134	60.2129	45.5981	74.2431	75.9969
					-259	837.135	84.1812	150.24	510.933	217.468	427.336	130.364	101.719	217.468	163.101	142.056	120.426	115.749	189.992	152.578	160.763	159.009	73.0739	315.679	93.5347	115.749	178.3	127.441	86.5196	40.9214	34.4909	102.304	61.3821	45.0135	73.0739	75.9969
					-258	847.658	81.8428	151.409	513.271	221.56	424.413	132.702	102.888	227.406	167.778	141.471	125.687	116.918	189.992	146.732	159.593	159.593	74.8277	314.51	93.5347	118.672	182.393	129.195	85.935	41.506	33.3217	102.888	60.7975	45.0135	71.9048	75.9969
					-257	852.919	81.2582	148.486	518.533	217.468	426.167	139.133	101.719	233.252	166.609	141.471	132.702	122.18	197.007	147.902	158.424	157.84	75.4123	316.264	95.2884	121.595	176.547	132.702	85.3504	41.506	33.9063	104.642	62.5513	44.429	70.151	78.9199
					-256	868.703	79.5045	149.071	513.856	213.961	417.398	137.964	100.55	241.436	170.701	139.133	134.456	121.595	197.007	146.148	155.501	157.255	76.5815	322.695	96.4576	122.18	176.547	134.456	88.8579	42.6752	35.0755	104.642	62.5513	46.1827	69.5664	78.3353
					-255	889.164	87.1041	147.902	517.948	216.299	419.152	142.64	99.9652	252.544	174.208	140.887	136.794	121.01	196.423	144.979	156.086	157.255	80.089	334.386	95.873	123.933	180.639	134.456	87.6887	44.429	34.4909	105.811	65.4743	47.3519	69.5664	77.1661
					-254	874.549	88.2733	149.655	528.471	216.299	420.321	143.81	104.057	250.79	168.947	138.548	136.794	122.764	197.592	147.317	156.671	156.671	81.2582	341.986	95.873	129.779	180.054	135.041	90.6117	43.8444	33.3217	109.319	64.8897	46.7673	70.151	75.9969
					-253	898.517	82.4274	149.655	527.302	215.13	422.66	147.317	102.304	256.051	169.532	132.118	140.302	128.026	202.853	143.225	159.009	159.009	84.7658	347.247	98.796	129.779	178.3	135.041	92.9501	43.8444	32.7371	112.242	63.7205	45.5981	71.3202	78.3353
					-252	935.346	84.7658	147.317	535.486	213.376	421.491	146.732	100.55	263.066	162.516	133.871	144.394	126.272	201.1	140.302	160.763	163.101	88.8579	347.247	100.55	130.949	181.808	134.456	94.1192	45.5981	30.3988	115.165	63.1359	45.5981	71.3202	76.5815
					-251	955.807	88.8579	145.563	547.178	213.376	412.137	150.24	101.719	269.497	160.178	133.871	147.317	130.949	204.022	135.041	165.439	164.27	88.8579	353.093	102.888	128.61	175.962	137.379	95.2884	45.5981	29.2296	113.995	61.3821	45.0135	70.7356	76.5815
					-250	973.93	92.9501	141.471	553.608	216.883	417.398	157.255	102.888	281.189	161.347	136.794	149.071	135.041	208.699	127.441	167.193	160.763	91.7809	361.278	105.226	125.103	178.3	141.471	98.2114	45.0135	32.1525	111.657	58.4592	43.8444	71.9048	77.7507
					-249	992.636	97.6268	139.717	568.223	215.714	404.537	156.086	105.226	288.204	156.671	140.887	156.086	142.056	208.699	125.103	170.116	154.917	93.5347	365.954	106.98	125.687	185.316	143.81	99.3806	46.1827	34.4909	112.242	60.2129	43.2598	71.3202	76.5815
					-248	979.191	99.9652	138.548	571.731	214.545	401.03	162.516	102.304	294.634	156.671	143.225	160.178	147.317	212.791	121.01	175.962	154.917	95.873	362.447	110.488	127.441	187.654	141.471	99.9652	48.5211	35.6601	108.149	61.3821	40.3368	68.9818	77.7507
					-247	1019.53	101.134	137.964	582.253	213.376	398.107	163.686	100.55	296.388	149.655	153.163	160.178	150.24	211.038	118.087	176.547	155.501	94.1192	371.216	118.087	126.272	191.746	138.548	104.642	49.6903	37.4139	111.072	60.7975	39.1676	69.5664	75.4123
					-246	1037.07	108.149	137.964	586.345	215.714	389.338	163.101	101.719	301.065	150.825	160.178	163.101	151.994	206.945	118.672	180.639	149.071	95.2884	377.062	118.672	128.61	194.084	136.794	106.98	46.1827	37.4139	111.072	60.7975	38.583	67.228	75.4123
					-245	1054.6	105.226	141.471	583.422	218.053	391.092	163.101	101.719	308.08	153.163	166.024	162.516	154.917	206.945	113.995	180.639	149.071	98.2114	381.738	118.087	129.195	191.746	139.133	107.565	46.1827	39.7522	108.734	62.5513	37.9985	67.8126	74.8277
					-244	1072.14	109.319	143.81	593.36	222.145	383.492	161.932	107.565	315.679	146.148	168.362	166.609	160.178	207.53	111.657	186.485	144.979	102.888	376.477	117.503	126.856	191.161	136.794	106.98	46.7673	42.6752	108.149	60.7975	37.9985	68.9818	72.4894
					-243	1082.66	109.903	147.902	581.669	219.806	368.877	160.178	109.319	322.11	147.317	169.532	168.947	166.024	209.284	109.319	187.069	146.732	105.811	382.323	121.595	128.61	191.161	136.794	108.734	46.1827	42.6752	107.565	60.2129	37.4139	67.8126	73.0739
					-242	1102.54	112.826	150.24	581.669	221.56	365.954	160.178	106.98	333.217	144.979	173.039	170.116	166.609	211.622	105.226	185.9	151.994	108.149	391.676	122.764	130.364	192.331	142.64	112.242	46.1827	44.429	106.98	62.5513	36.8293	67.8126	73.6585
					-241	1085	113.995	150.825	585.176	229.744	361.862	160.763	113.995	344.324	144.394	175.962	176.547	166.024	212.791	104.057	178.885	151.994	107.565	394.599	128.61	132.118	201.684	142.64	116.334	46.7673	43.8444	107.565	63.7205	36.2447	67.228	72.4894
					-240	1089.68	114.58	151.994	597.453	231.498	350.755	159.593	122.18	356.016	147.317	179.47	175.962	164.855	215.13	102.888	181.223	158.424	106.396	401.614	134.456	134.456	204.022	142.64	120.426	46.7673	47.9365	105.811	64.8897	35.0755	68.3972	72.4894
					-239	1084.42	121.595	154.917	608.56	232.667	340.232	159.009	132.118	371.216	143.81	181.808	179.47	164.855	218.637	92.9501	184.731	161.347	105.226	397.522	132.702	136.794	210.453	141.471	119.841	45.5981	49.6903	104.642	63.7205	35.0755	71.9048	73.6585
					-238	1101.96	123.933	154.917	610.314	233.252	331.463	158.424	140.302	380.569	139.717	181.808	182.393	167.193	220.976	87.6887	191.161	166.609	105.226	406.876	139.717	138.548	219.222	137.964	119.841	46.1827	52.6132	106.396	63.1359	35.6601	71.3202	76.5815
					-237	1104.88	135.041	152.578	627.851	235.59	315.095	161.347	147.317	385.246	137.964	176.547	182.393	165.439	223.314	80.6736	190.577	171.87	104.642	401.614	143.81	139.717	220.391	138.548	122.18	47.3519	52.6132	105.811	61.9667	33.9063	70.7356	78.3353
					-236	1117.15	143.81	149.655	621.421	230.329	323.864	170.701	151.409	381.154	138.548	176.547	182.393	167.778	226.237	78.3353	191.161	175.377	102.304	403.368	142.056	143.81	226.822	135.625	120.426	46.7673	52.0286	105.226	62.5513	34.4909	70.7356	81.2582
					-235	1148.72	147.317	147.317	622.005	229.744	320.941	171.87	154.917	378.231	137.964	175.962	181.808	171.87	229.16	82.4274	191.161	179.47	103.473	388.753	144.394	146.732	227.991	136.794	122.18	48.5211	53.1978	106.98	63.7205	36.2447	71.3202	79.5045
					-234	1152.81	149.071	148.486	607.975	230.914	317.433	178.885	159.009	382.323	138.548	175.377	176.547	175.377	226.237	84.7658	193.5	178.3	104.057	393.43	147.317	147.902	229.16	136.21	123.933	49.1057	52.6132	104.642	63.1359	33.9063	70.151	81.2582
					-233	1180.88	151.994	150.825	613.237	231.498	322.695	180.639	156.086	381.738	133.871	180.639	180.639	172.455	234.421	85.3504	194.084	177.716	105.226	396.353	149.655	145.563	227.991	136.21	131.533	50.2749	54.367	101.134	61.3821	35.0755	71.3202	80.6736
					-232	1188.47	151.994	150.24	616.744	228.575	323.279	184.731	171.285	384.077	132.702	185.9	179.47	173.624	235.006	92.9501	199.93	181.808	107.565	384.661	149.655	143.81	230.329	140.302	135.625	51.4441	57.29	104.642	63.1359	35.6601	73.6585	80.089
					-231	1232.9	153.163	153.163	619.082	236.76	319.772	187.654	169.532	381.738	131.533	188.238	177.131	181.223	234.421	89.4425	202.269	181.223	108.149	381.154	152.578	140.887	231.498	136.21	136.794	49.1057	59.0437	104.642	63.7205	35.6601	72.4894	81.2582
					-230	1225.89	156.086	159.593	631.943	237.344	319.772	195.254	172.455	383.492	129.195	193.5	178.885	187.654	241.436	89.4425	198.177	182.393	107.565	378.231	155.501	139.717	228.575	136.794	142.64	48.5211	60.2129	103.473	63.7205	34.4909	71.3202	81.8428
					-229	1224.13	156.671	160.178	623.175	244.359	316.264	202.853	176.547	379.985	129.779	197.592	180.639	191.161	243.775	91.1963	204.022	182.977	105.811	387	157.84	136.21	241.436	137.379	140.887	49.6903	59.6283	101.719	64.8897	34.4909	71.3202	81.8428
					-228	1245.76	160.178	159.009	623.759	248.451	311.587	215.714	181.808	378.231	128.026	205.776	182.393	188.238	241.436	95.873	202.269	191.746	110.488	384.077	156.671	136.21	246.113	140.887	143.81	49.6903	60.7975	99.3806	64.3051	35.6601	73.6585	83.012
					-227	1240.5	160.763	156.671	605.637	241.436	310.418	219.222	188.823	384.661	129.195	207.53	182.977	186.485	242.605	99.3806	205.192	190.577	113.995	383.492	154.332	134.456	247.867	142.056	138.548	47.9365	64.8897	101.134	65.4743	39.1676	77.1661	82.4274
					-226	1252.2	161.932	154.917	603.299	241.436	322.695	222.145	187.069	381.154	127.441	209.868	180.639	189.408	245.528	113.411	204.607	189.992	116.918	392.261	154.332	138.548	250.79	137.964	136.21	48.5211	70.151	98.2114	64.3051	38.583	76.5815	83.5966
					-225	1260.38	161.347	159.593	597.453	233.837	317.433	219.806	194.669	382.907	128.61	213.376	183.562	187.654	250.205	114.58	201.684	192.915	119.841	392.846	162.516	140.887	254.297	139.717	136.21	48.5211	72.4894	95.873	66.0588	39.1676	77.1661	85.935
					-224	1287.86	162.516	159.009	593.36	239.098	323.279	222.729	200.515	386.415	126.272	215.13	185.316	196.423	259.559	114.58	202.269	189.408	119.841	388.753	164.27	144.394	260.143	136.21	139.133	50.8595	75.4123	94.7038	64.3051	38.583	78.3353	86.5196
					-223	1298.96	164.27	160.178	604.468	252.544	314.51	229.16	210.453	381.738	125.103	217.468	184.146	191.746	271.835	120.426	201.684	191.161	115.749	394.015	165.439	149.071	257.22	137.964	134.456	52.6132	79.5045	95.2884	66.0588	37.9985	78.3353	87.1041
					-222	1304.22	165.439	161.932	596.868	257.805	315.095	234.421	213.376	386.415	124.518	222.729	188.823	195.254	273.004	119.841	200.515	187.654	115.749	396.353	169.532	152.578	260.728	136.21	135.625	54.9516	80.6736	95.873	66.6434	40.3368	77.7507	84.7658
					-221	1326.44	168.362	160.763	588.684	264.235	302.818	239.683	225.652	375.308	120.426	226.237	192.915	199.93	281.773	125.687	208.115	189.992	114.58	398.107	166.609	156.086	261.897	133.871	137.964	56.1208	83.012	95.2884	68.9818	42.6752	77.7507	83.012
					-220	1334.62	168.362	159.009	588.099	271.25	298.726	244.359	233.252	374.139	111.657	227.991	187.069	202.853	298.726	126.272	214.545	192.915	116.334	400.445	173.039	149.655	264.235	135.041	143.225	55.5362	81.8428	98.2114	68.3972	43.2598	80.089	84.7658
					-219	1376.13	169.532	157.84	594.53	276.512	293.465	250.205	235.006	371.216	109.319	229.744	188.823	197.007	296.388	135.625	209.868	191.161	120.426	401.03	171.285	147.902	268.328	134.456	150.24	56.7054	80.6736	97.6268	66.6434	44.429	84.1812	80.6736
					-218	1380.81	171.285	154.332	610.314	283.527	292.88	263.066	237.929	368.877	105.226	233.837	194.669	200.515	305.157	144.394	218.053	191.161	119.257	399.276	175.377	149.071	273.004	137.379	151.994	57.8746	81.8428	98.2114	67.8126	42.6752	87.1041	85.3504
					-217	1425.23	161.347	151.994	607.975	285.281	288.788	261.897	242.021	370.046	105.226	242.605	192.331	202.269	306.911	150.24	218.637	192.331	118.087	388.753	180.639	150.825	273.589	136.21	154.332	59.0437	87.1041	100.55	66.0588	42.6752	87.1041	87.1041
					-216	1484.28	156.671	154.332	619.082	283.527	283.527	265.989	241.436	371.8	102.888	246.113	195.254	195.254	309.249	156.086	217.468	189.992	118.087	382.323	179.47	149.655	271.25	140.302	156.086	61.3821	92.9501	98.2114	68.9818	43.8444	87.6887	85.3504
					-215	1496.55	154.332	152.578	619.667	287.619	281.189	275.343	247.282	371.8	104.057	254.297	191.161	193.5	307.495	160.763	215.13	188.238	118.672	379.985	179.47	146.732	276.512	140.887	157.84	62.5513	97.6268	102.888	68.9818	44.429	86.5196	85.935
					-214	1510	150.24	153.748	611.483	285.865	279.435	279.435	251.374	365.954	104.642	256.051	190.577	191.746	312.757	170.701	217.468	185.9	121.595	378.815	176.547	143.225	274.173	141.471	159.009	64.8897	102.304	104.057	70.7356	46.1827	85.935	85.935
					-213	1514.09	141.471	153.163	622.59	301.065	286.45	278.266	249.621	370.046	104.057	260.728	189.992	189.408	314.51	174.208	213.961	184.731	128.026	376.477	177.131	143.81	280.604	145.563	163.101	64.3051	106.98	105.811	73.0739	48.5211	88.2733	85.935
					-212	1526.95	144.394	155.501	617.329	306.911	280.604	270.666	259.559	360.693	105.226	263.066	189.408	191.746	308.08	180.639	213.376	188.238	129.195	371.8	175.377	141.471	282.942	144.394	166.609	65.4743	106.396	106.396	75.9969	51.4441	87.6887	85.3504
					-211	1550.34	138.548	151.994	622.59	317.433	287.034	273.589	262.482	356.601	105.811	264.82	188.238	189.408	322.11	189.408	216.883	193.5	136.21	371.216	173.039	145.563	285.281	140.887	166.609	64.8897	111.657	104.642	74.2431	53.1978	90.0271	85.935
					-210	1587.75	135.041	149.655	620.836	318.018	284.112	272.42	265.989	360.693	106.98	267.743	191.161	187.654	320.941	194.084	212.791	192.915	142.64	368.877	171.87	143.81	292.296	142.056	168.947	64.3051	113.995	105.811	74.2431	54.367	92.9501	83.5966
					-209	1579.57	129.779	149.071	634.282	331.463	289.373	275.927	273.589	357.185	110.488	259.559	194.669	189.992	329.125	197.007	214.545	194.669	150.825	354.262	170.116	147.902	295.219	144.394	164.27	64.8897	118.087	105.226	74.8277	57.29	95.2884	85.3504
					-208	1613.47	136.21	149.655	642.466	337.894	297.557	285.281	273.589	347.247	111.657	257.805	191.746	187.654	336.725	205.776	219.222	199.346	151.994	347.832	173.624	148.486	298.142	144.394	163.101	67.228	121.595	103.473	74.8277	58.4592	100.55	87.1041
					-207	1614.06	147.317	144.979	643.051	334.971	292.296	288.788	277.096	344.324	109.903	251.374	192.915	185.9	346.663	218.053	219.222	198.761	156.671	341.401	178.3	151.994	301.065	150.825	164.27	67.8126	124.518	104.642	74.2431	61.9667	103.473	87.6887
					-206	1638.61	154.332	142.056	632.528	333.802	284.112	295.219	279.435	337.894	112.826	251.374	188.238	182.393	349.586	227.991	219.806	198.761	158.424	341.401	179.47	157.255	303.403	156.086	163.101	71.3202	126.272	104.642	75.9969	63.1359	104.642	92.3655
					-205	1639.19	163.101	138.548	646.558	332.048	286.45	295.219	287.619	332.048	112.826	249.036	187.069	174.208	356.601	244.944	217.468	199.93	159.593	333.217	177.131	156.086	303.988	159.009	162.516	72.4894	133.287	107.565	75.9969	66.0588	106.396	93.5347
					-204	1635.69	161.932	136.21	644.805	342.571	278.266	306.326	291.127	326.787	115.165	249.621	187.069	171.87	365.954	250.79	223.314	199.93	164.855	322.695	174.793	160.763	301.065	160.178	159.593	73.6585	140.887	109.903	72.4894	72.4894	109.903	97.6268
					-203	1674.85	168.362	140.302	633.697	343.74	286.45	311.587	292.88	321.525	119.841	254.882	176.547	171.285	372.385	263.651	228.575	201.1	171.285	320.941	169.532	166.609	290.542	163.101	157.255	78.3353	146.732	112.826	71.3202	75.9969	106.396	102.888
					-202	1660.24	175.962	138.548	644.805	349.001	287.619	320.941	291.127	310.418	117.503	257.805	181.808	172.455	377.646	271.835	231.498	196.423	172.455	311.587	164.27	169.532	290.542	165.439	156.086	79.5045	147.902	115.749	69.5664	79.5045	111.072	106.396
					-201	1673.1	177.716	134.456	644.805	350.755	297.557	328.54	287.619	295.803	122.764	261.897	180.639	171.87	371.8	288.204	229.744	189.992	175.377	301.065	160.763	170.701	285.281	167.193	159.593	81.8428	151.409	115.749	75.9969	84.7658	112.242	108.149
					-200	1680.7	186.485	136.794	645.974	364.785	302.234	332.048	289.957	283.527	125.687	266.574	183.562	171.87	377.646	299.311	227.406	192.915	181.223	294.634	156.086	176.547	277.096	167.778	163.101	83.012	151.994	112.826	79.5045	85.3504	113.411	107.565
					-199	1682.45	179.47	137.964	651.235	367.124	303.988	341.401	288.788	275.927	125.687	282.358	189.992	171.87	382.907	308.664	232.083	192.331	185.316	291.127	157.84	176.547	282.942	171.285	163.686	83.5966	153.163	113.995	81.2582	87.1041	112.826	107.565
					-198	1681.29	179.47	140.302	655.912	366.539	305.157	341.986	287.619	282.942	127.441	283.527	194.084	173.039	387	312.757	234.421	192.915	189.992	299.895	158.424	178.3	280.604	176.547	162.516	85.3504	156.086	113.411	84.7658	87.1041	115.749	110.488
					-197	1656.73	187.654	140.887	667.019	376.477	306.326	357.77	289.957	295.803	126.272	289.957	201.684	176.547	396.353	320.356	234.421	194.084	190.577	305.741	153.748	175.377	290.542	174.208	158.424	84.1812	160.178	113.411	85.3504	85.3504	114.58	110.488
					-196	1674.27	202.269	142.64	674.619	377.062	318.602	360.108	287.034	303.403	126.856	287.034	202.269	175.962	402.199	324.448	235.59	198.761	193.5	300.48	150.24	177.716	301.065	180.054	159.593	84.7658	161.932	115.165	87.6887	90.0271	116.918	109.903
					-195	1673.1	215.714	139.717	674.619	382.907	331.463	370.046	297.557	313.926	126.272	282.942	206.945	182.393	394.015	328.54	232.083	208.115	194.084	295.219	143.225	182.977	308.664	180.054	157.84	84.1812	164.27	116.918	91.1963	90.6117	119.841	111.657
					-194	1725.13	235.006	137.964	679.88	381.154	343.155	378.231	287.034	316.849	124.518	282.358	211.038	187.069	395.768	337.894	227.406	205.776	191.746	303.988	140.887	196.423	305.157	174.208	156.671	85.3504	166.024	120.426	91.1963	90.0271	119.257	115.749
					-193	1761.37	248.451	134.456	701.51	392.846	354.847	378.815	284.696	318.602	124.518	280.019	213.961	191.746	392.846	342.571	225.652	208.699	194.669	303.988	135.625	204.607	303.403	175.377	160.178	85.935	166.609	124.518	95.873	91.1963	118.087	112.826
					-192	1811.65	267.743	132.702	714.371	396.353	361.278	372.385	282.942	320.941	124.518	277.096	214.545	184.146	397.522	353.678	229.744	207.53	198.761	306.911	128.61	211.622	299.895	180.639	163.101	86.5196	168.947	129.779	95.873	93.5347	117.503	115.165
					-191	1854.32	278.85	137.379	737.755	388.169	364.201	374.139	282.358	329.71	124.518	284.112	216.299	183.562	397.522	357.77	226.822	208.699	203.438	303.403	122.18	220.976	294.634	189.408	169.532	87.1041	172.455	132.118	94.1192	93.5347	121.595	115.165
					-190	1844.97	274.758	141.471	758.8	394.015	377.646	367.708	282.942	336.14	122.18	280.019	215.13	183.562	392.846	365.954	225.652	200.515	197.592	302.234	122.764	230.914	289.373	194.084	172.455	87.6887	175.962	139.133	94.1192	95.873	120.426	113.995
					-189	1875.95	273.004	139.133	773.999	406.291	388.753	367.708	278.266	330.879	119.841	285.281	219.222	182.393	391.676	368.293	226.237	199.93	197.592	295.803	120.426	237.344	289.957	205.776	175.962	88.8579	171.87	137.964	97.6268	92.9501	118.672	115.165
					-188	1879.46	270.666	140.302	782.184	412.137	390.507	389.923	291.127	346.663	118.672	285.865	216.883	190.577	392.261	364.201	230.329	204.607	198.177	291.127	118.672	238.513	289.373	212.791	175.962	92.9501	170.701	144.979	101.134	91.7809	119.841	112.242
					-187	1861.92	270.081	137.379	803.813	419.737	392.846	400.445	286.45	349.001	113.411	291.127	222.145	188.823	385.83	367.708	232.083	208.115	195.254	298.726	110.488	243.775	294.05	212.207	178.885	92.3655	170.116	150.825	104.057	91.7809	119.841	109.903
					-186	1887.65	267.743	139.133	821.351	409.214	396.353	406.876	281.773	342.571	110.488	296.973	229.16	188.823	385.246	376.477	233.837	215.714	197.592	294.634	105.226	240.852	295.803	218.053	182.977	92.3655	171.285	153.163	109.319	91.7809	119.841	106.98
					-185	1915.12	264.82	139.717	814.336	407.46	389.923	399.861	281.773	342.571	108.149	298.726	229.16	196.423	375.892	377.062	237.929	212.791	198.761	288.204	104.057	244.944	295.803	219.222	185.9	91.7809	171.87	150.24	111.657	90.6117	121.01	108.149
					-184	1930.32	263.066	139.717	827.782	411.552	383.492	405.122	285.865	342.571	108.734	301.649	225.652	193.5	377.646	382.323	241.436	220.391	199.346	282.942	98.2114	242.605	294.634	220.976	194.669	89.4425	171.87	153.163	113.411	88.2733	122.18	111.072
					-183	1940.26	259.559	140.887	842.981	414.475	386.415	395.768	279.435	350.17	110.488	309.249	226.822	186.485	369.462	382.907	237.344	221.56	203.438	282.358	98.2114	251.959	291.711	222.729	194.669	89.4425	170.116	151.409	112.242	86.5196	123.933	113.411
					-182	1972.41	256.051	140.887	851.75	417.398	391.092	395.184	284.112	351.34	113.411	311.003	234.421	184.146	353.678	386.415	230.914	226.237	206.945	278.85	91.1963	258.389	288.788	227.406	194.084	90.6117	177.131	153.163	115.749	86.5196	123.933	110.488
					-181	1930.32	252.544	145.563	859.934	432.013	387	382.907	290.542	350.755	116.334	314.51	233.252	185.316	357.185	383.492	236.175	230.329	211.038	274.758	88.8579	264.82	292.296	231.498	189.408	90.6117	178.885	156.086	116.918	84.1812	121.595	114.58
					-180	1981.18	249.621	146.148	852.919	434.936	394.599	371.216	293.465	365.954	113.411	318.602	247.282	182.977	358.355	381.154	232.667	229.16	218.637	269.497	81.8428	270.666	287.034	233.837	187.069	91.7809	180.639	159.009	116.918	84.7658	118.672	111.072
					-179	1950.78	247.867	147.317	875.134	442.536	391.092	380.569	306.911	368.293	112.242	312.757	263.651	185.316	360.693	382.907	234.421	229.16	221.56	273.589	76.5815	271.25	284.696	238.513	192.915	89.4425	177.716	159.593	120.426	83.5966	120.426	112.826
					-178	1932.66	247.282	147.317	875.718	453.643	392.846	382.323	308.08	365.954	116.334	320.941	263.651	189.992	360.108	387	235.59	228.575	220.391	274.173	75.4123	275.927	287.034	247.867	194.669	91.7809	171.285	160.178	121.595	83.5966	119.841	112.826
					-177	1944.35	256.636	146.148	875.134	461.243	386.415	384.077	305.157	369.462	115.749	327.371	269.497	191.161	361.278	389.338	236.76	229.16	220.391	270.081	71.3202	278.85	282.358	251.959	194.084	91.7809	167.778	156.086	126.856	83.012	124.518	112.826
					-176	1930.32	272.42	146.732	886.241	475.273	392.846	381.738	309.834	372.969	116.334	333.217	274.173	194.084	357.77	387	237.344	229.16	215.13	270.666	71.3202	281.189	290.542	253.128	192.915	90.6117	164.27	157.84	125.687	81.2582	129.195	113.995
					-175	1934.41	280.604	150.825	868.703	473.519	387	387	314.51	370.631	117.503	336.14	276.512	192.915	360.108	389.338	240.852	237.929	215.13	269.497	68.3972	284.112	292.296	253.713	195.254	91.1963	159.593	156.671	123.933	79.5045	133.287	115.165
					-174	1934.41	282.358	150.825	872.211	466.504	392.846	395.768	303.988	374.723	117.503	341.986	284.112	185.316	364.785	388.169	240.267	234.421	215.714	277.096	67.8126	287.034	289.957	254.297	194.669	93.5347	159.593	157.84	121.595	78.9199	133.871	116.334
					-173	1915.71	281.773	153.163	874.549	463.581	388.753	402.784	318.018	373.554	114.58	339.063	287.034	189.992	358.355	385.83	238.513	234.421	215.714	274.173	66.0588	288.204	291.127	259.559	195.838	94.7038	155.501	164.27	122.764	77.7507	130.949	119.257
					-172	1930.32	278.85	156.086	865.195	479.95	403.368	402.199	323.279	375.892	113.995	351.924	282.942	192.915	361.278	381.738	239.683	246.113	209.284	273.004	64.3051	291.711	287.034	258.389	195.838	97.0422	153.748	168.362	121.01	77.7507	130.364	126.856
					-171	1929.74	295.219	154.332	845.904	476.442	398.107	409.214	321.525	379.4	110.488	364.201	292.296	195.254	354.847	385.83	243.19	244.359	206.361	274.173	57.8746	299.895	291.127	260.143	199.93	94.7038	147.902	167.193	122.18	75.9969	128.026	125.103
					-170	1909.28	294.634	151.994	861.103	483.457	407.46	399.861	332.633	390.507	106.396	378.231	295.219	197.592	347.247	381.154	246.113	240.852	207.53	270.081	54.9516	301.065	298.142	265.989	201.1	96.4576	145.563	169.532	121.01	78.3353	123.933	128.026
					-169	1934.41	282.942	153.163	862.857	495.734	417.983	408.045	335.556	384.661	108.149	388.169	298.726	198.761	344.909	378.815	249.621	238.513	198.177	277.096	50.8595	301.649	298.142	260.728	203.438	95.873	140.302	166.024	123.349	75.4123	122.18	129.779
					-168	1934.41	284.112	156.671	884.487	518.533	425.583	406.291	339.648	394.015	105.811	394.599	305.741	197.007	344.324	374.139	246.698	243.19	201.1	277.096	51.4441	304.572	299.895	267.158	205.776	95.873	139.717	163.686	125.687	75.4123	123.933	128.61
					-167	1937.92	279.435	157.84	878.641	540.747	429.09	408.045	340.817	402.199	104.642	404.537	312.172	204.607	339.648	363.031	247.867	245.528	202.269	274.758	50.8595	311.587	305.157	277.096	208.699	97.0422	132.118	160.763	128.026	76.5815	125.687	130.364
					-166	1967.15	287.619	155.501	875.718	546.009	447.797	405.122	343.74	401.03	103.473	400.445	311.587	208.115	333.802	358.939	240.267	243.775	202.269	280.019	53.1978	313.926	313.926	278.85	210.453	98.796	122.764	159.009	135.041	73.0739	126.272	131.533
					-165	1971.24	285.865	149.071	885.656	551.27	454.228	406.876	336.14	402.784	99.3806	407.46	326.202	220.976	330.879	357.77	246.113	242.605	201.1	282.358	53.1978	308.664	317.433	287.619	208.115	96.4576	119.841	154.917	139.717	70.151	128.026	132.118
					-164	1972.41	311.003	147.317	875.134	554.193	471.765	409.799	336.725	402.199	98.2114	406.876	321.525	222.729	322.11	358.355	246.698	247.867	203.438	289.957	60.7975	313.926	318.602	294.634	212.207	97.6268	114.58	153.748	142.64	70.151	129.195	132.702
					-163	1984.69	330.879	149.655	890.333	561.792	478.196	415.06	341.986	406.876	93.5347	401.614	326.202	227.991	323.864	355.432	251.374	254.297	199.93	298.726	63.1359	322.11	316.264	298.726	210.453	99.3806	109.319	152.578	135.041	66.6434	125.103	131.533
					-162	1966.57	346.663	148.486	903.194	560.623	506.256	424.413	337.309	417.983	92.3655	398.107	318.018	224.483	319.187	348.417	257.805	259.559	201.1	296.973	66.6434	322.695	327.956	304.572	217.468	102.888	106.98	154.917	135.041	66.0588	128.026	131.533
					-161	1988.78	370.046	147.902	890.333	576.407	520.871	429.675	333.217	423.829	91.7809	392.261	315.095	229.744	315.095	351.924	258.974	257.805	202.853	300.48	63.1359	327.371	327.956	309.249	219.222	103.473	105.811	154.917	136.794	68.9818	130.364	137.964
					-160	2030.87	382.907	148.486	904.363	588.684	537.24	430.844	338.479	423.829	89.4425	394.015	318.018	229.16	312.172	353.678	263.651	258.974	209.284	291.127	64.3051	336.725	327.371	322.695	223.314	104.057	102.304	158.424	135.041	70.151	132.118	137.379
					-159	2035.55	392.261	151.994	907.286	595.114	548.347	424.413	337.309	426.167	89.4425	384.661	311.003	222.145	303.988	342.571	263.651	262.482	213.376	287.034	70.7356	345.494	318.602	337.309	226.237	105.811	97.0422	156.086	134.456	75.4123	137.964	137.964
					-158	2078.22	392.846	153.163	933.008	594.53	550.101	422.66	342.571	427.921	87.1041	393.43	315.095	222.145	296.973	337.309	265.405	268.328	212.207	281.773	77.7507	362.447	308.08	341.986	223.899	112.826	97.6268	157.84	130.364	73.0739	132.702	140.302
					-157	2124.99	389.923	157.255	930.085	593.945	549.516	423.244	334.971	422.075	87.1041	401.614	321.525	215.13	306.911	329.125	264.235	265.405	215.13	280.604	81.8428	370.631	310.418	351.924	226.822	113.411	93.5347	157.84	128.61	74.8277	133.287	137.379
					-156	2101.02	382.907	163.101	951.715	602.714	550.685	420.906	337.894	422.075	84.7658	405.707	328.54	214.545	303.988	318.018	271.835	266.574	223.899	275.927	92.3655	366.539	312.172	361.862	230.914	115.749	91.1963	154.332	128.61	78.3353	133.871	134.456
					-155	2072.96	402.199	164.27	938.269	592.776	557.7	419.737	343.155	431.429	82.4274	415.06	331.463	205.192	322.11	322.11	273.589	268.912	226.822	276.512	97.0422	367.124	317.433	368.877	232.667	116.918	91.1963	150.825	126.272	77.7507	136.794	136.21
					-154	2044.32	400.445	163.101	930.67	604.468	563.546	422.66	349.586	440.197	82.4274	423.244	339.063	212.207	315.095	313.341	277.096	271.835	227.991	286.45	105.811	369.462	318.018	372.385	225.652	119.257	88.8579	147.317	126.272	78.9199	139.133	135.041
					-153	2028.53	416.814	163.686	917.809	621.421	583.422	424.413	359.524	440.197	80.089	419.737	337.309	212.207	310.418	308.08	281.773	276.512	229.16	290.542	107.565	365.37	308.08	374.139	220.976	118.672	87.1041	146.732	131.533	82.4274	137.964	135.041
					-152	2036.13	427.921	161.932	918.393	623.175	586.93	419.737	359.524	439.613	83.012	418.568	351.924	218.053	315.095	299.311	285.281	286.45	230.914	301.065	111.072	368.293	308.08	369.462	217.468	121.595	84.7658	144.979	133.287	82.4274	138.548	135.041
					-151	2022.1	446.043	164.855	918.393	626.098	611.483	420.906	358.939	448.966	81.8428	418.568	358.355	221.56	318.018	294.05	291.127	287.034	239.683	301.065	116.918	375.892	309.249	370.631	218.053	124.518	91.1963	146.148	129.779	82.4274	135.041	133.287
					-150	2023.27	471.181	167.778	928.916	620.836	632.528	398.691	361.278	445.459	80.089	423.244	365.37	218.637	323.864	293.465	292.88	290.542	247.867	301.065	122.764	377.646	314.51	371.216	220.391	122.18	90.6117	144.394	128.026	83.5966	135.041	134.456
					-149	2046.66	493.98	170.116	914.886	623.175	655.327	396.353	370.046	447.213	82.4274	430.844	364.785	222.729	327.371	295.803	296.388	290.542	257.805	297.557	127.441	382.907	312.757	371.8	213.961	123.933	90.6117	142.056	124.518	83.5966	139.133	135.625
					-148	2019.18	503.918	171.285	916.64	637.205	688.649	383.492	379.985	465.335	83.012	426.167	365.37	221.56	324.448	292.88	297.557	291.711	259.559	299.895	137.379	387	310.418	375.308	208.699	125.687	86.5196	142.64	123.349	87.1041	139.133	136.21
					-147	1978.26	522.625	174.208	906.117	627.851	722.555	390.507	376.477	477.027	81.2582	432.598	369.462	222.729	330.879	294.634	298.142	293.465	261.897	311.003	142.056	382.323	313.341	376.477	207.53	124.518	88.2733	146.148	122.18	88.2733	136.794	135.625
					-146	1971.24	548.931	175.377	899.686	633.113	749.446	382.323	378.231	479.365	81.2582	443.705	372.385	234.421	329.125	294.634	296.388	294.05	263.651	322.11	145.563	387.584	308.08	388.753	202.853	123.933	89.4425	143.225	120.426	93.5347	134.456	135.041
					-145	1975.33	565.3	175.377	879.81	638.959	778.676	388.169	378.231	475.858	80.6736	441.367	374.723	243.19	326.787	291.127	300.48	292.88	261.897	332.633	149.071	375.892	317.433	396.938	204.607	126.272	92.9501	143.225	124.518	97.0422	132.118	135.625
					-144	1971.24	584.592	176.547	865.78	639.543	790.952	388.169	374.139	478.196	80.6736	439.613	376.477	246.113	332.048	292.88	303.988	291.127	265.405	337.309	151.994	385.83	317.433	396.353	201.684	124.518	91.7809	139.133	122.18	100.55	131.533	136.21
					-143	1957.21	603.299	175.377	838.304	624.928	821.936	391.676	365.954	479.365	77.7507	432.598	377.062	254.882	328.54	292.88	309.249	302.818	259.559	349.001	156.671	387.584	313.341	396.353	199.346	122.764	95.873	139.717	123.933	104.057	133.287	135.625
					-142	1883.55	629.605	177.716	821.351	617.329	832.458	388.753	376.477	465.919	78.3353	427.921	358.939	265.405	325.033	294.634	309.834	306.326	255.467	358.355	158.424	388.169	316.849	395.184	198.761	119.841	94.7038	135.041	125.687	106.98	133.287	135.041
					-141	1904.6	652.404	174.208	796.798	620.836	851.165	373.554	360.693	465.335	75.9969	427.921	346.663	267.158	326.787	292.296	311.587	309.834	262.482	364.785	165.439	391.676	319.772	389.923	191.746	121.01	97.0422	135.625	125.103	112.242	130.364	133.871
					-140	1902.85	678.711	177.131	776.922	632.528	878.057	363.616	374.723	468.842	71.9048	425.583	346.663	270.081	330.879	285.281	315.095	315.095	273.589	371.8	167.193	389.923	320.356	377.062	185.9	119.841	98.796	135.625	123.933	111.657	129.195	137.964
					-139	1888.82	686.895	178.3	766.4	627.851	907.871	347.247	385.246	468.258	68.9818	426.167	353.678	273.004	324.448	276.512	316.264	315.095	273.004	382.323	172.455	395.768	322.11	370.046	184.146	118.672	101.134	135.041	123.933	112.826	124.518	136.21
					-138	1920.97	688.649	176.547	761.723	627.851	916.64	343.155	388.753	477.027	70.151	424.413	355.432	276.512	331.463	275.343	315.095	317.433	278.266	392.261	176.547	396.353	313.926	372.969	182.977	119.257	101.719	135.041	125.103	120.426	121.01	135.041
					-137	1892.91	709.11	175.962	761.138	630.19	934.177	337.309	387.584	472.35	67.8126	428.506	357.77	282.358	327.956	271.25	317.433	315.095	284.112	397.522	177.716	399.276	305.741	369.462	174.208	123.933	103.473	135.041	126.856	120.426	113.995	136.21
					-136	1922.14	710.279	175.962	753.539	646.558	940.608	330.879	399.276	464.75	66.6434	431.429	358.355	284.112	330.879	273.004	325.617	320.941	282.358	405.122	183.562	404.537	301.649	370.046	174.208	123.933	101.719	133.871	131.533	121.01	112.826	137.964
					-135	1930.91	725.478	174.793	736.585	645.974	971.007	318.018	392.261	474.104	68.9818	441.367	362.447	278.85	320.941	270.081	330.879	316.849	286.45	415.06	185.9	406.291	294.05	373.554	170.116	122.18	103.473	130.949	132.118	120.426	111.072	134.456
					-134	1929.74	733.662	172.455	738.339	626.098	975.683	312.757	387	474.688	67.8126	427.921	362.447	279.435	319.187	271.835	330.879	321.525	298.142	421.491	191.161	416.229	287.619	382.907	170.701	119.257	103.473	127.441	134.456	121.595	109.319	129.779
					-133	1917.46	727.817	172.455	756.461	635.451	990.883	299.895	387	470.596	66.0588	428.506	351.924	282.358	318.018	265.989	329.71	326.202	301.065	430.844	192.915	412.722	277.096	388.169	174.208	119.841	105.811	127.441	133.871	122.764	108.734	132.118
					-132	1905.77	727.817	176.547	726.063	631.359	1004.33	297.557	393.43	471.765	66.6434	425.583	353.093	289.957	319.772	268.912	329.125	333.217	308.08	450.135	195.254	408.045	265.405	384.077	177.131	118.672	109.319	126.272	135.625	122.764	109.903	129.779
					-131	1850.23	737.17	177.131	710.863	641.882	1013.68	284.112	406.876	475.858	63.1359	430.844	351.34	291.711	316.849	264.82	332.048	339.063	316.849	457.735	202.853	406.876	258.389	388.169	182.977	120.426	113.995	129.779	136.794	125.687	111.072	128.61
					-130	1847.31	743.016	181.808	683.388	619.082	1010.17	282.358	405.122	465.335	63.1359	428.506	352.509	302.818	320.941	267.158	330.294	342.571	308.08	470.012	202.269	408.045	257.805	390.507	188.238	116.334	112.826	130.364	135.625	126.856	108.149	128.61
					-129	1875.37	754.708	181.808	659.419	603.299	1013.68	279.435	405.707	463.581	63.1359	426.167	358.355	305.741	318.018	268.328	340.232	347.247	311.587	473.519	209.284	397.522	247.867	388.169	185.316	118.672	118.087	130.364	136.794	128.61	102.888	126.856
					-128	1824.51	761.138	187.654	657.081	586.93	1003.16	268.328	406.876	469.427	61.3821	430.844	366.539	313.926	314.51	269.497	346.663	352.509	311.003	478.196	212.207	399.276	239.098	385.83	188.238	118.087	123.349	130.949	135.041	129.779	99.3806	123.933
					-127	1776.57	765.815	192.915	648.897	589.853	997.898	259.559	410.968	474.104	63.1359	419.737	361.862	309.249	315.095	263.651	342.571	356.601	312.757	483.457	214.545	401.614	235.59	385.83	193.5	118.672	123.349	131.533	132.702	134.456	98.2114	120.426
					-126	1812.23	747.108	192.915	633.113	592.191	994.975	255.467	410.383	471.181	62.5513	420.321	365.37	310.418	316.849	259.559	343.74	349.586	323.279	485.211	210.453	393.43	230.914	382.323	189.408	118.672	126.272	133.871	133.287	132.702	90.6117	118.087
					-125	1810.48	736.001	198.761	596.868	578.161	998.482	240.852	410.383	475.858	61.3821	420.906	361.278	317.433	322.695	249.036	346.663	341.986	326.202	493.98	207.53	386.415	231.498	379.4	189.992	116.334	130.949	135.041	135.041	133.287	88.8579	120.426
					-124	1814.57	710.863	205.192	573.484	584.592	987.375	231.498	405.707	476.442	61.3821	427.921	365.37	328.54	329.71	250.205	342.571	330.294	331.463	510.933	207.53	381.154	219.222	381.738	187.654	116.918	133.871	140.302	134.456	135.625	88.8579	121.01
					-123	1804.05	682.803	212.791	584.007	564.131	992.636	217.468	403.368	470.596	62.5513	424.998	367.708	328.54	332.048	244.359	340.817	336.725	336.725	520.871	212.207	382.323	212.207	384.077	193.5	116.334	135.625	139.133	134.456	132.702	84.7658	115.165
					-122	1841.46	661.758	212.207	568.223	561.792	973.93	209.284	399.861	467.673	61.3821	431.429	364.785	336.725	323.279	244.359	347.247	340.817	337.309	529.055	211.622	375.892	205.776	376.477	198.761	116.334	142.056	139.133	134.456	133.287	78.9199	112.242
					-121	1857.25	655.912	211.622	581.084	561.792	973.93	206.945	394.015	457.735	59.0437	441.951	367.708	343.155	320.941	247.867	349.586	337.309	334.971	534.901	211.622	369.462	201.684	365.954	204.022	115.165	141.471	139.717	133.287	127.441	76.5815	112.826
					-120	1845.56	658.835	214.545	560.039	553.608	973.345	202.853	396.353	455.981	59.6283	440.782	364.785	346.078	318.602	247.867	349.001	334.386	337.894	541.332	216.299	359.524	203.438	358.939	205.192	109.319	141.471	136.794	135.625	126.856	79.5045	109.319
					-119	1806.97	661.173	212.791	567.054	560.039	974.514	202.269	396.353	452.474	59.6283	435.521	356.601	350.755	306.326	247.867	356.016	336.725	337.894	547.762	218.053	350.755	194.669	355.432	201.1	108.149	144.394	139.717	136.794	126.272	75.4123	109.903
					-118	1803.46	661.758	209.284	568.223	553.608	979.191	192.331	393.43	458.32	60.7975	434.936	344.324	350.17	300.48	244.359	351.924	339.648	334.386	550.101	211.622	340.232	190.577	355.432	198.761	106.98	146.148	142.056	135.625	125.103	75.4123	112.826
					-117	1788.27	629.605	214.545	560.623	549.516	973.93	188.823	389.923	458.32	63.1359	436.69	341.401	354.847	281.189	239.098	354.262	340.232	343.155	554.777	213.961	336.14	192.331	359.524	194.084	106.98	149.071	142.056	136.794	125.103	73.6585	116.918
					-116	1811.65	632.528	218.053	550.685	535.486	962.238	181.223	378.815	451.305	63.7205	430.259	330.294	354.847	273.589	239.098	351.924	338.479	341.986	550.685	212.207	327.371	199.346	357.185	199.346	106.98	149.071	143.81	137.379	122.764	73.6585	117.503
					-115	1824.51	612.067	215.714	532.563	517.364	958.146	170.116	375.308	446.628	63.1359	433.767	325.617	354.847	266.574	242.605	354.262	340.232	347.247	548.347	216.883	333.217	206.945	352.509	202.853	109.319	150.825	143.225	133.871	119.841	72.4894	112.826
					-114	1815.16	636.036	213.961	524.379	519.117	954.053	176.547	372.385	447.213	62.5513	426.752	312.757	350.17	257.805	244.944	356.016	333.802	356.016	547.178	219.806	322.11	213.376	350.755	201.684	108.734	154.332	140.887	136.794	119.257	74.2431	113.995
					-113	1843.22	634.282	214.545	512.102	503.918	936.516	178.3	375.308	439.028	61.3821	428.506	305.157	354.262	250.205	253.713	350.17	332.633	351.34	552.439	217.468	315.679	209.284	342.571	199.93	109.319	152.578	136.794	137.379	119.257	77.1661	116.334
					-112	1890.57	623.759	211.622	515.61	498.072	921.901	184.146	377.646	435.521	62.5513	421.491	303.988	351.924	243.775	253.713	353.678	332.048	351.924	555.362	218.053	316.264	209.284	343.74	195.254	110.488	154.917	135.041	136.794	116.918	76.5815	119.841
					-111	1927.4	623.759	209.284	520.286	500.995	907.871	184.731	373.554	431.429	61.9667	423.244	300.48	356.016	235.59	253.713	365.37	333.802	352.509	560.039	213.961	306.911	206.361	347.832	195.838	111.657	156.671	133.871	138.548	119.257	74.2431	122.18
					-110	1951.95	636.036	207.53	519.117	492.811	872.795	198.177	374.139	414.475	61.9667	434.352	301.065	354.262	229.16	256.636	370.631	333.802	356.016	565.3	209.284	305.157	211.038	351.34	196.423	109.903	161.347	130.364	136.794	116.334	74.8277	127.441
					-109	1975.33	650.066	203.438	527.302	503.918	851.75	201.1	377.062	403.368	63.7205	433.182	304.572	353.093	219.222	258.389	374.139	336.14	360.108	557.7	205.776	299.895	212.207	354.847	195.838	111.072	155.501	130.949	137.379	118.087	79.5045	128.61
					-108	2013.92	647.727	203.438	525.548	489.303	835.966	205.776	380.569	396.938	61.3821	423.829	304.572	342.571	218.053	261.897	384.661	332.048	367.124	550.101	208.699	302.818	222.729	343.155	191.746	113.411	160.763	129.779	136.21	112.826	81.8428	128.026
					-107	1993.46	672.865	204.022	539.578	485.211	806.736	219.806	382.907	394.599	60.7975	429.09	304.572	337.309	219.806	269.497	387	339.063	366.539	551.27	207.53	310.418	226.237	340.817	192.331	112.826	159.009	132.702	133.287	112.826	81.2582	129.779
					-106	2005.15	688.649	205.776	563.546	478.196	802.644	216.299	382.323	390.507	59.0437	441.951	310.418	332.048	212.791	266.574	389.923	336.725	366.539	545.424	213.376	301.649	227.406	347.247	193.5	117.503	155.501	135.041	133.287	112.242	84.1812	130.364
					-105	2062.44	692.741	206.945	584.007	475.273	776.338	226.822	387.584	396.938	62.5513	454.228	308.664	324.448	213.961	272.42	387.584	332.633	373.554	536.655	214.545	303.403	240.267	353.093	201.684	122.764	154.917	132.118	133.287	110.488	85.935	128.026
					-104	2092.84	698.002	209.284	617.329	477.611	761.138	242.605	379.985	394.599	61.9667	455.981	315.095	310.418	215.714	275.343	390.507	339.063	378.815	536.07	217.468	303.403	243.19	353.678	208.115	125.103	160.178	136.21	135.041	106.98	87.1041	128.61
					-103	2130.25	720.801	212.207	640.128	465.919	753.539	256.051	385.83	386.415	61.3821	462.412	314.51	300.48	225.652	277.681	389.923	337.894	371.8	525.548	219.222	300.48	243.775	367.708	215.13	125.103	159.593	137.379	132.118	102.304	91.1963	125.687
					-102	2215.02	739.508	210.453	679.88	450.135	727.232	278.266	375.892	392.846	60.7975	463.581	308.664	293.465	223.899	291.127	387	336.725	366.539	525.548	223.899	294.05	240.852	374.723	219.222	122.764	166.609	139.717	132.118	104.057	96.4576	128.026
					-101	2263.54	745.939	214.545	699.172	458.32	708.525	296.973	367.124	382.907	59.0437	457.735	306.911	292.88	229.744	302.818	392.846	340.817	375.892	516.779	226.237	300.48	244.359	382.907	223.314	126.272	167.778	139.133	129.195	103.473	99.3806	130.364
					-100	2285.75	770.492	216.883	698.002	454.812	696.249	302.234	363.616	382.323	56.7054	458.904	301.649	289.373	221.56	309.834	394.015	342.571	369.462	505.087	229.744	308.664	244.944	381.154	227.406	124.518	171.285	139.717	128.61	99.9652	99.9652	133.871
					-99	2341.29	764.061	212.207	715.54	444.29	679.88	308.664	362.447	378.231	54.9516	459.489	298.142	283.527	227.991	330.294	396.938	338.479	367.124	500.995	232.083	308.664	254.297	379.4	237.344	120.426	171.87	142.056	126.272	100.55	107.565	133.871
					-98	2327.26	791.537	216.299	719.632	436.105	666.434	323.279	357.185	386.415	52.6132	459.489	290.542	290.542	226.237	338.479	387	342.571	372.969	486.965	232.667	304.572	270.666	382.907	233.837	122.18	171.87	142.64	123.933	101.719	108.149	132.118
					-97	2361.17	797.967	220.391	744.77	444.29	647.727	337.309	348.417	380.569	49.1057	460.658	289.957	291.127	234.421	347.832	383.492	347.832	375.892	477.027	235.59	296.973	275.927	380.569	237.344	122.764	171.285	139.133	125.687	104.642	108.149	135.041
					-96	2382.8	828.951	223.314	749.446	450.72	627.851	347.247	346.078	379.4	48.5211	472.935	290.542	290.542	236.76	353.093	382.907	336.14	374.723	478.196	237.929	292.88	286.45	385.246	240.267	130.364	168.947	139.133	125.687	108.149	112.242	135.625
					-95	2464.64	848.242	225.652	741.847	440.782	619.667	362.447	349.586	378.815	48.5211	471.181	302.234	279.435	238.513	370.631	391.092	337.309	372.969	475.273	239.683	291.711	292.296	389.338	234.421	133.871	170.701	140.302	127.441	105.811	110.488	132.702
					-94	2584.48	852.919	223.314	758.8	439.613	599.206	368.877	336.725	373.554	46.7673	464.166	316.849	278.266	247.282	375.308	385.83	334.971	366.539	467.089	242.021	294.634	302.234	393.43	234.421	131.533	167.193	140.302	129.779	104.642	115.165	132.118
					-93	2713.67	882.733	228.575	773.999	422.66	592.776	377.646	324.448	382.323	46.1827	456.566	320.356	285.865	251.959	378.231	388.753	340.232	362.447	453.643	240.852	296.973	310.418	387	229.16	132.702	166.024	138.548	129.195	101.719	114.58	134.456
					-92	2811.3	886.241	223.899	817.259	439.028	598.037	384.077	322.11	391.676	45.0135	458.32	315.679	280.604	261.312	379.985	395.768	340.232	372.385	450.135	243.19	301.065	323.279	385.246	230.914	135.041	163.686	142.056	128.026	99.3806	116.334	131.533
					-91	2875.02	923.655	227.991	867.534	444.29	595.699	395.768	313.926	387	43.2598	465.919	313.341	287.619	278.266	391.676	391.676	339.648	368.293	450.72	241.436	309.834	342.571	384.077	233.837	131.533	163.686	141.471	125.687	97.6268	121.01	132.118
					-90	3032.28	947.038	221.56	933.008	455.397	598.622	412.137	316.849	384.077	42.6752	461.243	313.341	290.542	291.711	401.614	389.338	339.648	371.8	449.551	247.867	312.172	351.924	383.492	240.267	131.533	161.932	146.732	126.856	94.1192	119.841	133.287
					-89	3174.92	979.775	220.391	979.775	460.074	591.607	425.583	317.433	388.753	39.7522	461.243	316.264	287.619	300.48	406.291	391.092	339.063	370.046	440.782	250.79	313.341	358.939	378.815	242.605	131.533	164.855	150.24	126.272	91.1963	126.272	132.118
					-88	3322.23	982.698	226.822	1031.8	462.997	585.176	429.09	316.849	398.107	39.1676	452.474	330.879	292.296	329.125	414.475	395.184	340.232	358.355	434.936	249.621	313.341	366.539	380.569	243.19	134.456	164.855	152.578	122.764	91.1963	132.118	132.702
					-87	3380.69	999.067	229.16	1077.99	476.442	573.484	434.936	320.356	401.03	39.1676	462.412	330.294	288.788	335.556	420.321	393.43	348.417	361.278	433.182	256.051	313.341	377.062	388.753	241.436	139.717	164.855	151.994	122.764	88.8579	135.625	129.195
					-86	3486.5	1053.43	226.822	1129.43	464.166	567.054	443.12	331.463	398.107	40.3368	464.75	334.971	295.219	349.586	427.336	390.507	354.847	353.678	415.645	255.467	323.279	390.507	385.83	243.19	137.964	166.024	148.486	120.426	88.8579	131.533	130.364
					-85	3620.38	1092.02	222.145	1181.46	479.95	557.7	443.12	342.571	404.537	42.0906	459.489	340.817	290.542	361.278	431.429	389.338	357.77	349.001	410.383	256.636	320.356	398.107	385.83	237.344	140.887	167.778	152.578	117.503	86.5196	133.287	131.533
					-84	3727.36	1118.32	223.314	1214.78	474.688	565.3	444.874	344.909	412.722	44.429	453.058	353.093	290.542	388.169	430.844	380.569	353.093	344.324	402.784	258.974	320.941	406.876	383.492	238.513	139.717	164.855	149.655	117.503	90.6117	138.548	133.287
					-83	3794	1149.89	225.068	1228.81	478.196	554.777	441.951	361.278	432.013	46.1827	449.551	353.678	288.204	410.383	436.69	382.323	360.108	349.001	399.276	252.544	319.772	424.413	381.738	232.667	144.394	169.532	151.409	118.672	96.4576	141.471	131.533
					-82	3857.14	1172.69	220.391	1251.61	509.179	548.347	448.382	357.77	433.767	46.1827	446.628	353.678	292.88	433.182	443.12	381.154	367.124	353.678	399.276	246.113	312.757	425.583	383.492	235.006	144.979	169.532	152.578	119.257	98.796	144.979	129.779
					-81	3962.95	1208.35	222.729	1270.32	507.425	540.163	442.536	388.753	440.782	46.7673	451.889	365.37	294.634	448.382	461.243	386.415	368.293	355.432	392.846	244.944	312.172	427.921	387.584	235.59	151.994	167.778	148.486	116.918	98.2114	147.902	132.702
					-80	4048.88	1234.66	222.145	1260.38	517.364	524.379	448.966	401.03	435.521	46.7673	450.135	378.815	290.542	472.935	473.519	395.768	373.554	350.755	393.43	247.867	316.849	429.675	391.092	239.098	153.163	164.855	148.486	116.918	99.3806	150.24	129.779
					-79	4158.78	1269.15	217.468	1334.62	531.394	516.779	458.904	426.167	441.951	45.5981	445.459	385.83	287.619	483.457	474.688	402.784	376.477	343.74	389.923	243.19	321.525	424.413	386.415	237.344	155.501	166.609	149.071	115.165	102.304	157.255	124.518
					-78	4250.57	1301.89	219.806	1380.81	541.916	514.441	471.765	443.705	453.058	47.9365	445.459	398.691	281.773	496.318	484.626	401.614	385.83	343.155	384.661	247.282	323.864	423.244	392.261	236.175	158.424	168.362	150.825	115.165	103.473	160.178	122.18
					-77	4359.88	1341.64	218.637	1429.91	557.7	498.657	470.596	452.474	464.166	53.1978	439.613	412.137	282.358	503.918	496.318	401.03	385.83	346.078	388.169	247.282	326.202	418.568	402.784	228.575	158.424	167.193	153.163	112.242	106.396	164.27	126.272
					-76	4465.69	1352.16	230.329	1469.66	558.285	479.95	465.919	470.012	466.504	53.1978	459.489	411.552	285.281	522.04	509.764	413.891	395.768	347.832	384.077	242.605	330.294	408.63	414.475	230.914	159.009	169.532	155.501	107.565	105.226	164.27	126.856
					-75	4506.62	1375.54	230.329	1496.55	580.499	468.258	465.335	486.38	493.98	56.1208	462.412	417.398	281.189	543.67	508.595	423.244	400.445	344.909	383.492	246.698	333.217	406.876	417.983	230.914	160.178	168.947	161.932	105.226	109.903	166.609	126.856
					-74	4579.11	1398.34	233.252	1497.72	604.468	457.151	465.919	482.873	495.149	56.1208	472.935	418.568	277.096	561.208	516.194	422.66	400.445	337.309	377.062	247.867	350.755	395.768	420.906	237.929	157.84	167.193	164.27	104.642	115.749	169.532	128.61
					-73	4621.2	1421.14	241.436	1524.61	609.144	439.028	460.074	504.503	503.918	54.9516	467.673	427.921	274.758	583.422	533.732	408.045	410.383	334.386	367.708	254.882	354.847	394.015	419.737	240.852	159.009	167.193	171.87	102.888	115.165	170.116	129.195
					-72	4658.61	1441.02	247.282	1529.88	621.421	427.921	450.72	510.933	514.441	57.29	471.765	425.583	271.25	599.791	543.67	422.66	411.552	331.463	354.262	256.636	360.108	384.661	415.06	247.282	160.178	163.101	178.885	101.719	113.995	171.285	129.195
					-71	4725.25	1448.62	251.959	1566.12	625.513	409.799	443.12	517.948	528.471	59.0437	489.303	427.921	277.096	623.759	560.623	426.752	419.737	329.71	347.832	268.328	369.462	374.723	410.383	249.036	161.932	166.024	183.562	99.3806	112.242	170.701	129.195
					-70	4784.3	1445.69	253.713	1583.66	650.066	391.676	438.444	524.963	545.424	61.3821	491.642	436.69	278.85	641.882	574.069	429.675	417.983	327.371	347.832	271.835	374.139	364.785	415.06	254.882	161.932	160.763	191.161	99.9652	113.995	173.039	132.702
					-69	4834.57	1429.33	260.728	1620.49	672.28	380.569	433.767	550.101	561.208	61.3821	495.734	434.352	287.619	653.573	581.669	446.628	412.137	337.309	336.14	277.096	372.385	352.509	407.46	259.559	162.516	164.27	195.254	96.4576	113.411	179.47	135.041
					-68	4894.2	1432.25	255.467	1653.81	678.711	360.108	436.105	562.962	562.377	61.9667	494.564	430.259	289.957	665.85	607.391	458.904	415.06	337.309	331.463	277.681	370.631	347.832	403.368	263.066	161.347	166.609	200.515	95.2884	113.411	177.131	142.056
					-67	5009.37	1442.77	261.897	1687.72	701.51	350.755	434.936	585.761	571.731	58.4592	502.749	437.275	306.326	675.203	614.99	460.074	410.383	336.14	328.54	284.696	367.708	332.048	394.599	263.651	159.009	164.855	207.53	90.6117	115.165	181.223	144.979
					-66	5123.36	1445.69	256.636	1705.25	726.647	343.74	425.583	620.252	600.376	60.2129	517.948	442.536	325.617	670.527	636.036	460.658	404.537	334.971	325.617	291.711	369.462	328.54	391.092	261.312	159.593	161.932	211.038	84.7658	121.595	186.485	151.409
					-65	5123.95	1437.51	259.559	1744.42	729.57	326.787	432.013	647.143	619.082	61.9667	523.209	461.243	334.386	671.696	651.82	462.412	405.707	341.986	330.294	290.542	370.631	327.956	384.077	263.066	159.009	160.763	213.376	83.5966	126.856	188.238	157.84
					-64	5136.81	1415.3	256.051	1747.93	744.185	321.525	416.814	678.126	636.036	64.3051	530.225	481.703	344.324	671.111	662.927	470.012	413.306	345.494	319.187	288.788	379.985	325.033	379.4	264.235	164.855	159.009	218.637	81.2582	127.441	187.069	157.255
					-63	5158.44	1401.27	253.713	1756.11	750.616	307.495	403.368	696.833	661.173	66.0588	544.839	483.457	352.509	675.788	669.942	471.765	421.491	355.432	322.11	285.281	370.046	320.941	373.554	270.081	166.024	154.332	227.406	78.9199	128.61	184.731	158.424
					-62	5191.76	1367.94	258.974	1774.24	755.877	297.557	409.799	713.202	674.619	72.4894	554.193	496.318	357.185	682.803	687.48	472.35	424.413	372.385	327.956	284.696	374.723	316.849	375.308	271.25	170.701	157.255	227.991	77.1661	126.856	191.746	155.501
					-61	5238.52	1350.41	264.235	1784.76	762.892	288.204	405.707	723.14	709.694	78.3353	560.039	505.087	367.124	683.388	686.31	473.519	430.259	371.8	337.309	290.542	377.062	311.587	376.477	263.651	173.624	160.763	236.175	75.9969	125.687	192.915	157.84
					-60	5289.38	1318.25	265.989	1802.88	768.738	281.189	397.522	733.662	712.617	83.5966	563.546	515.61	381.154	688.064	689.818	484.626	430.844	379.4	349.586	288.204	391.092	298.142	379.4	270.666	175.962	166.609	241.436	73.0739	125.687	197.007	159.009
					-59	5293.48	1304.22	270.081	1801.71	772.245	265.405	397.522	745.939	734.832	85.3504	575.823	509.764	392.261	690.987	694.495	482.873	432.598	375.892	350.755	293.465	402.784	293.465	374.139	269.497	178.885	167.778	252.544	68.9818	123.933	205.192	160.763
					-58	5322.12	1291.36	268.912	1832.11	782.184	261.312	412.137	758.8	743.6	85.935	571.731	523.209	398.107	699.172	690.403	497.487	434.352	374.139	349.586	303.403	402.784	288.788	365.37	273.589	170.701	178.3	260.143	65.4743	120.426	204.607	161.932
					-57	5295.23	1282.59	273.004	1860.17	789.199	248.451	427.336	767.569	765.23	87.1041	571.146	531.394	412.722	703.848	681.634	492.226	432.013	384.661	351.34	315.095	410.383	286.45	356.601	284.696	168.362	184.731	264.235	61.3821	126.272	208.699	166.024
					-56	5222.74	1283.76	275.927	1901.68	793.291	235.006	453.058	779.261	779.845	90.6117	575.823	523.794	411.552	706.771	670.527	502.749	437.859	401.03	353.678	320.941	422.66	281.189	356.601	289.373	175.962	194.669	269.497	56.7054	130.364	213.376	170.116
					-55	5162.53	1301.89	273.004	1932.08	806.736	216.883	458.904	794.46	785.691	96.4576	585.176	534.317	406.876	705.017	667.019	504.503	434.936	418.568	356.601	329.71	421.491	275.927	356.601	307.495	176.547	202.269	273.004	54.367	133.871	218.053	168.947
					-54	5067.24	1311.82	271.835	1954.29	804.983	199.346	475.858	803.229	805.567	101.134	592.776	543.086	410.968	695.079	665.265	524.379	445.459	432.013	354.262	339.648	415.645	265.989	347.832	311.587	178.885	208.115	285.281	53.1978	139.717	216.883	174.793
					-53	5001.18	1304.81	267.158	1967.15	794.46	184.731	484.042	834.797	828.366	104.642	599.791	550.101	406.876	682.803	660.589	533.148	456.566	446.043	354.262	347.832	421.491	257.22	347.832	320.356	180.054	211.622	286.45	53.7824	139.133	213.961	177.716
					-52	4893.62	1283.18	277.096	1963.64	792.706	173.624	485.211	842.981	839.474	106.98	616.744	553.024	405.122	675.788	660.589	549.516	466.504	458.904	350.17	350.17	418.568	249.621	348.417	318.602	183.562	213.376	287.034	51.4441	142.056	221.56	178.3
					-51	4804.17	1272.07	282.358	1965.98	790.952	167.193	499.241	858.18	837.135	110.488	619.667	571.146	408.045	667.604	663.511	548.931	472.35	476.442	354.262	356.601	420.906	251.959	346.663	321.525	184.731	216.299	287.619	50.8595	142.056	220.391	184.146
					-50	4699.53	1287.27	280.019	1991.7	785.106	157.255	526.132	872.795	838.889	111.657	642.466	576.407	410.968	650.65	672.28	547.762	478.196	496.318	351.924	369.462	426.167	247.867	344.909	325.033	183.562	220.391	291.711	54.367	140.302	223.314	188.238
					-49	4675.56	1282.01	274.173	2008.66	800.306	147.317	544.255	865.78	840.058	112.826	652.404	599.791	409.214	654.158	679.295	557.116	473.519	505.087	344.324	375.892	435.521	240.267	336.725	336.725	186.485	223.314	293.465	53.7824	144.979	222.729	197.592
					-48	4622.37	1259.79	272.42	1998.13	807.321	132.118	559.454	877.472	848.242	114.58	654.158	623.759	403.368	637.205	681.634	571.146	478.78	516.779	344.324	392.261	440.197	237.344	343.155	333.217	185.9	223.899	293.465	54.9516	142.056	230.914	198.177
					-47	4545.2	1247.52	268.912	1970.07	830.705	121.01	578.161	880.979	852.919	114.58	678.711	638.959	409.799	631.359	681.049	578.746	477.611	534.317	347.832	389.338	439.028	237.344	340.817	334.971	181.808	226.822	297.557	57.8746	144.394	235.006	201.684
					-46	4444.06	1265.06	267.743	1976.5	857.011	104.642	602.714	889.164	850.581	118.087	689.818	633.697	408.63	615.575	687.48	596.868	485.211	551.27	346.078	395.184	443.705	230.914	340.232	332.633	182.977	232.667	301.065	59.0437	138.548	233.252	201.684
					-45	4393.21	1261.55	261.312	1971.24	852.919	97.0422	624.344	887.41	847.073	119.841	707.94	649.481	423.244	600.376	689.233	614.99	484.042	566.469	348.417	407.46	456.566	220.391	351.924	337.894	180.054	239.098	302.818	57.8746	136.794	231.498	205.192
					-44	4325.98	1260.96	263.651	1972.41	855.842	87.6887	652.404	891.502	845.319	121.595	721.386	665.85	429.09	584.007	693.326	625.513	489.888	572.9	341.986	416.229	462.997	215.714	359.524	347.832	181.223	244.359	308.08	63.7205	136.794	230.329	206.361
					-43	4244.72	1248.1	259.559	1965.4	880.979	77.1661	669.357	868.703	840.643	125.687	726.063	658.25	424.998	574.069	683.972	627.267	491.057	581.084	342.571	424.413	463.581	216.299	354.262	351.34	181.223	256.051	311.587	69.5664	138.548	227.406	205.192
					-42	4171.65	1241.09	264.235	1967.74	913.132	69.5664	688.649	868.703	838.889	125.687	735.416	674.619	433.767	558.285	682.218	634.282	500.995	595.699	342.571	429.09	469.427	212.791	351.924	357.77	184.731	261.312	311.003	74.8277	140.302	223.899	207.53
					-41	4097.99	1264.47	260.143	1923.31	923.655	64.8897	702.094	851.75	830.12	128.61	740.677	687.48	437.859	555.947	687.48	633.113	522.04	591.607	347.832	438.444	464.166	213.376	355.432	365.37	185.9	269.497	311.003	78.3353	139.133	216.883	212.207
					-40	4041.87	1252.78	258.974	1906.94	958.146	56.7054	727.232	835.381	829.535	126.856	754.708	691.572	440.197	553.024	680.465	637.789	537.24	598.037	341.986	439.028	467.089	219.222	347.832	374.723	183.562	280.019	311.003	87.6887	142.64	212.791	213.376
					-39	3929.62	1258.04	260.728	1898.17	993.221	48.5211	755.877	832.458	829.535	123.349	764.061	705.602	445.459	555.362	664.681	639.543	554.777	598.622	341.401	443.12	465.335	230.329	346.078	382.907	187.069	291.127	313.341	103.473	142.056	208.115	212.791
					-38	3867.07	1239.33	250.205	1884.72	1010.76	46.7673	782.768	820.767	827.782	126.272	764.061	727.232	451.305	542.501	654.743	638.959	559.454	593.36	344.324	455.981	460.658	236.175	337.309	389.923	185.9	295.803	315.095	112.242	143.81	205.776	211.622
					-37	3788.74	1233.49	251.959	1870.69	1021.28	36.8293	796.798	811.413	814.921	125.687	778.091	733.662	464.75	530.809	651.82	642.466	570.561	593.36	340.232	462.412	461.827	239.098	340.232	391.092	189.408	297.557	319.187	125.687	140.302	202.269	213.961
					-36	3702.22	1220.63	256.636	1871.86	1045.25	28.0604	804.398	806.736	807.906	127.441	777.507	744.77	474.104	519.117	646.558	655.912	577.576	598.037	343.74	462.412	441.951	245.528	335.556	392.846	190.577	303.988	323.279	138.548	141.471	199.346	212.791
					-35	3654.28	1215.95	247.282	1854.91	1061.03	28.645	816.674	789.199	803.813	130.949	790.368	754.123	478.196	501.58	629.605	676.372	574.654	607.975	345.494	464.166	440.197	246.113	336.725	396.938	187.654	308.08	322.11	145.563	146.148	197.007	208.115
					-34	3633.82	1204.26	241.436	1850.82	1090.26	30.3988	827.197	779.261	790.952	137.379	800.89	766.984	491.057	495.734	617.913	667.604	581.669	612.067	354.262	466.504	433.182	248.451	343.155	399.861	185.9	314.51	316.849	154.332	156.671	196.423	203.438
					-33	3566.01	1194.32	244.359	1828.6	1119.49	30.9834	847.658	775.168	779.845	137.964	788.029	769.907	501.58	482.873	605.052	674.619	595.114	615.575	355.432	466.504	429.675	261.897	354.262	408.045	182.977	323.279	311.003	160.763	161.347	198.761	205.192
					-32	3480.07	1211.27	245.528	1810.48	1124.75	33.3217	866.949	762.892	769.323	141.471	793.291	769.323	511.518	471.181	600.376	667.604	605.637	610.898	350.755	464.166	422.66	263.651	352.509	411.552	182.393	330.294	303.403	167.778	167.193	194.084	204.607
					-31	3459.03	1216.54	243.19	1773.65	1131.18	36.2447	864.611	735.416	758.8	142.64	783.937	776.922	518.533	462.412	588.099	648.897	618.498	603.299	349.586	468.258	417.983	262.482	368.293	409.214	177.716	333.802	298.726	175.377	174.208	188.238	202.269
					-30	3340.36	1203.67	253.128	1750.27	1145.21	36.8293	874.549	718.463	769.323	147.317	780.43	787.445	529.64	460.074	572.315	643.051	627.851	601.545	359.524	464.75	417.398	263.651	362.447	406.291	178.885	336.725	291.127	186.485	175.962	188.238	199.346
					-29	3194.79	1218.29	246.698	1721.04	1145.8	37.9985	897.348	697.418	765.23	149.655	768.738	785.106	519.702	453.643	560.623	645.389	636.036	599.791	361.862	470.596	409.214	265.405	361.278	399.861	177.716	333.217	285.281	199.346	179.47	181.223	200.515
					-28	3059.17	1218.29	253.128	1694.15	1137.62	39.7522	903.779	658.835	746.523	150.24	755.292	782.768	515.61	460.658	531.978	645.974	641.297	602.714	361.862	472.35	399.276	268.912	365.37	399.861	175.962	339.063	282.942	201.684	185.9	174.793	197.007
					-27	3030.52	1221.21	254.297	1658.49	1145.8	41.506	913.132	630.774	733.662	155.501	760.554	781.599	528.471	448.966	519.117	644.22	647.143	598.037	360.108	476.442	395.768	268.912	367.708	396.938	178.3	337.309	276.512	212.207	185.9	170.701	196.423
					-26	2948.1	1219.46	260.143	1628.67	1153.98	47.3519	917.809	601.545	715.54	156.671	750.616	773.415	535.486	452.474	493.98	641.882	648.897	595.114	367.124	481.119	396.353	273.589	367.708	402.784	179.47	336.725	269.497	218.637	184.731	168.362	192.915
					-25	2885.54	1247.52	262.482	1628.09	1145.8	55.5362	923.07	587.515	701.51	156.671	746.523	773.999	544.255	442.536	489.888	636.62	647.727	581.084	363.031	481.119	395.184	280.604	368.877	397.522	180.054	341.401	260.143	226.822	185.9	177.716	192.915
					-24	2818.32	1265.64	258.389	1601.2	1150.48	62.5513	927.162	571.146	691.572	154.332	748.862	778.091	550.685	447.797	464.166	637.789	652.989	564.715	361.862	484.042	382.323	287.034	370.631	395.768	178.885	336.14	258.974	235.006	188.238	175.377	194.669
					-23	2754.6	1292.53	258.389	1598.27	1151.65	75.9969	931.839	563.546	668.188	151.994	751.2	775.168	561.208	439.028	448.966	640.128	652.404	558.87	351.34	486.38	382.323	290.542	370.631	396.938	179.47	334.971	252.544	242.021	194.084	174.208	192.915
					-22	2708.41	1358.59	256.636	1570.8	1163.34	88.2733	944.115	562.377	673.449	152.578	743.6	771.076	567.054	433.767	438.444	647.143	663.511	548.931	341.401	485.211	375.308	293.465	364.785	398.107	179.47	332.048	243.775	251.374	195.254	173.624	194.084
					-21	2640.02	1411.2	252.544	1555.6	1159.83	101.134	944.115	549.516	655.912	154.332	728.401	770.492	568.223	434.352	426.752	652.989	666.434	549.516	349.001	483.457	370.046	296.973	367.708	397.522	176.547	331.463	231.498	260.728	194.084	171.87	194.669
					-20	2575.13	1476.09	253.128	1528.12	1161	110.488	942.946	545.424	655.327	160.178	723.14	764.646	574.069	419.737	426.752	643.635	669.942	541.916	351.924	474.688	364.201	296.973	370.046	389.923	181.223	324.448	225.068	268.328	199.346	173.624	192.331
					-19	2544.73	1543.91	248.451	1508.25	1151.65	122.764	926.578	532.563	641.297	168.362	728.401	745.939	574.654	413.306	424.413	648.312	670.527	530.225	351.924	470.012	355.432	297.557	367.708	380.569	181.223	316.849	223.899	275.927	196.423	180.054	189.992
					-18	2509.65	1567.87	247.867	1467.91	1151.65	136.21	914.301	520.871	639.543	168.947	728.986	748.277	588.099	403.368	433.767	638.374	666.434	515.61	344.324	464.75	350.755	298.726	368.877	375.892	178.885	310.418	217.468	281.189	195.254	170.701	188.238
					-17	2487.44	1577.81	248.451	1456.22	1133.52	146.148	913.132	509.764	633.113	170.701	715.54	735.416	596.283	399.276	437.275	629.021	667.604	494.564	347.832	458.32	353.678	304.572	376.477	357.77	177.716	308.08	215.13	287.034	199.346	170.701	189.408
					-16	2481.01	1615.23	246.698	1414.71	1135.86	154.332	895.01	495.734	613.237	173.624	702.679	730.739	602.129	396.938	446.628	606.221	654.743	480.534	346.078	454.812	353.678	311.587	382.907	351.924	177.131	303.988	205.192	294.05	198.177	175.962	186.485
					-15	2451.19	1656.73	249.036	1373.79	1142.88	165.439	884.487	471.181	606.221	178.885	682.803	726.647	599.206	391.676	441.367	597.453	642.466	468.258	340.817	449.551	349.001	301.065	381.154	342.571	179.47	299.895	205.192	295.803	203.438	181.223	183.562
					-14	2445.35	1717.53	246.113	1332.28	1141.71	171.87	876.887	462.412	596.868	181.808	677.542	723.14	612.067	387	441.367	582.253	631.943	448.966	344.324	450.135	340.232	302.234	377.062	334.971	173.624	297.557	198.177	293.465	205.776	182.393	180.054
					-13	2456.45	1773.07	237.929	1302.47	1136.45	180.639	853.504	450.135	594.53	185.316	679.88	712.617	619.667	383.492	439.613	581.669	623.175	433.767	344.909	442.536	341.401	294.05	378.815	327.956	181.808	289.373	201.1	293.465	211.622	182.393	175.962
					-12	2385.72	1847.31	243.775	1251.03	1135.28	185.9	821.351	441.951	596.868	188.238	659.419	704.433	621.421	371.8	427.921	572.9	622.59	419.152	350.755	436.105	346.078	295.803	381.154	320.356	180.639	284.112	194.084	294.05	220.976	182.393	169.532
					-11	2396.24	1882.38	243.775	1229.98	1123.58	195.254	802.644	446.043	595.699	192.331	644.805	694.495	643.635	349.001	422.075	558.87	620.836	412.137	356.601	433.182	335.556	295.219	382.323	306.326	175.377	278.266	194.084	298.142	223.314	188.238	159.593
					-10	2361.75	1946.69	244.359	1228.23	1117.15	195.838	778.091	423.829	592.776	194.084	639.543	668.188	650.65	337.894	425.583	544.839	613.237	400.445	358.939	413.891	326.202	291.711	374.723	302.234	177.131	277.681	190.577	301.649	231.498	182.393	155.501
					-9	2329.6	2006.9	244.944	1197.83	1092.6	198.177	756.461	417.983	595.699	199.346	619.667	643.635	661.758	335.556	423.244	533.148	604.468	382.323	349.586	422.66	325.033	284.112	375.892	296.388	180.639	274.758	181.223	301.065	232.083	181.808	151.409
					-8	2288.09	2013.92	243.19	1162.17	1062.79	201.684	726.647	420.321	598.037	198.761	615.575	633.697	671.111	329.125	419.152	511.518	600.96	365.954	351.34	416.229	313.341	287.034	373.554	289.957	178.3	273.004	177.131	296.973	236.175	185.9	147.317
					-7	2312.64	2037.89	251.959	1137.62	1055.19	212.791	702.679	420.321	589.853	197.592	594.53	619.082	673.449	319.772	410.968	492.811	600.96	351.34	350.17	406.876	300.48	283.527	373.554	287.619	181.223	265.989	173.624	298.726	236.76	184.731	145.563
					-6	2287.51	2029.12	257.22	1122.42	1035.9	214.545	666.434	424.413	589.268	204.607	578.746	616.159	681.634	317.433	401.03	482.873	587.515	344.909	361.278	402.784	299.311	286.45	361.278	280.604	182.393	260.728	168.947	290.542	239.683	188.238	143.81
					-5	2258.28	2023.27	264.235	1119.49	1026.54	219.806	655.912	426.752	582.838	208.115	565.3	607.391	698.002	318.018	399.276	477.027	585.761	334.386	365.37	398.107	301.649	284.112	367.708	271.835	179.47	249.621	168.362	281.773	240.852	195.254	143.225
					-4	2278.15	2019.18	261.312	1111.89	993.221	223.899	638.374	429.675	582.838	210.453	556.531	582.253	696.833	311.003	398.691	461.243	564.715	321.525	364.201	391.676	297.557	284.112	368.877	260.143	175.962	247.867	164.27	278.266	239.683	202.269	142.64
					-3	2277.57	1989.95	268.328	1093.77	968.084	222.729	626.682	426.167	578.161	211.038	544.255	565.3	699.172	307.495	400.445	461.827	546.009	328.54	360.108	388.753	294.05	280.604	367.124	254.297	173.624	243.19	163.101	273.004	242.605	203.438	139.717
					-2	2242.49	1989.95	271.25	1083.83	925.993	222.729	601.545	436.69	568.223	216.883	531.978	557.116	712.033	298.726	396.938	453.058	519.702	330.294	363.616	385.83	290.542	272.42	361.862	240.852	174.793	231.498	158.424	265.405	243.775	206.361	143.81
					-1	2243.66	1964.23	271.25	1066.3	896.179	229.16	567.638	441.951	556.531	226.237	530.225	534.901	707.356	291.127	402.199	457.151	503.333	322.11	362.447	382.323	283.527	265.405	354.847	234.421	170.116	224.483	158.424	253.713	247.282	205.776	143.225
					CDS	2209.17	1968.32	274.173	1035.9	871.626	239.683	542.501	451.305	549.516	229.16	517.948	512.687	706.187	291.711	403.953	443.12	495.734	325.033	363.616	375.892	287.619	261.897	357.77	224.483	170.701	212.207	154.917	249.621	249.621	209.868	146.732
					1	2231.39	1992.29	275.343	1037.07	855.257	242.021	536.07	462.997	536.655	232.083	505.087	499.826	695.079	294.05	404.537	430.259	489.303	330.879	365.37	372.385	281.189	261.897	353.678	219.806	167.193	211.622	145.563	237.344	254.882	213.376	143.225
					2	2215.6	2005.15	277.681	1031.22	821.351	250.205	525.548	466.504	533.732	232.667	492.226	488.134	691.572	288.788	400.445	409.214	488.134	328.54	367.124	367.708	277.096	263.066	347.832	212.791	168.947	207.53	140.887	223.899	254.882	212.207	137.964
					3	2153.64	2021.52	284.112	1029.47	814.336	260.728	512.687	465.335	527.302	231.498	477.027	470.012	695.079	292.88	398.691	394.599	480.534	316.264	366.539	366.539	275.927	270.081	345.494	206.945	177.131	205.192	135.625	218.053	256.051	213.376	144.394
					4	2148.96	2022.1	284.696	1034.14	782.768	260.728	522.04	464.75	529.64	228.575	456.566	454.812	685.726	288.788	398.107	389.338	479.95	306.326	365.954	361.278	281.773	267.743	340.817	198.761	184.731	202.853	137.379	210.453	248.451	215.714	144.394
					5	2151.88	2039.06	287.619	1016.02	744.77	271.25	497.487	473.519	526.132	225.652	448.966	447.797	664.096	287.619	400.445	371.8	460.658	301.649	364.201	354.847	274.758	262.482	333.802	187.654	186.485	199.93	136.21	205.776	247.282	212.791	146.732
					6	2153.05	2039.06	289.957	1026.54	727.232	272.42	488.134	472.35	521.456	226.822	444.29	436.105	660.589	282.942	388.753	363.616	451.305	304.572	369.462	352.509	270.081	267.158	334.971	177.716	192.915	198.761	141.471	204.607	248.451	220.391	147.902
					7	2137.85	2053.09	287.619	1016.02	703.264	275.927	478.78	472.935	519.117	235.59	444.874	422.075	647.143	288.788	389.923	359.524	439.028	309.249	367.708	344.324	273.004	267.743	322.11	171.87	197.007	193.5	140.302	198.761	242.021	223.314	147.317
					8	2146.04	2036.72	283.527	1014.85	681.634	277.681	467.673	476.442	508.01	235.006	438.444	414.475	638.374	282.942	384.661	355.432	424.413	307.495	370.631	345.494	272.42	275.343	330.879	170.116	199.93	189.992	140.887	190.577	240.852	225.068	144.394
					9	2197.48	2023.27	288.204	1018.94	662.342	280.604	444.29	475.858	500.995	238.513	435.521	410.968	637.205	281.189	387.584	349.586	414.475	301.065	376.477	335.556	278.85	280.019	333.802	169.532	198.761	192.915	140.302	180.639	241.436	230.914	140.887
					10	2190.46	2022.69	282.358	1005.5	661.173	285.865	450.135	475.858	490.472	237.929	439.613	411.552	625.513	287.034	388.753	343.74	409.799	295.803	372.385	330.879	286.45	279.435	339.063	164.855	201.684	187.069	141.471	178.885	229.744	234.421	140.302
					11	2154.8	2018.01	283.527	991.467	644.805	292.88	434.936	470.012	483.457	239.683	423.244	394.015	617.913	285.281	381.154	339.648	402.199	294.634	370.046	322.11	294.05	282.358	331.463	163.686	209.868	189.992	142.64	167.778	227.991	237.344	138.548
					12	2170.59	2032.04	279.435	991.467	631.359	297.557	440.782	468.842	478.78	239.098	424.413	389.338	609.729	282.358	384.661	327.371	404.537	292.296	370.631	318.018	287.619	283.527	334.386	154.332	208.699	185.9	141.471	162.516	227.991	238.513	139.717
					13	2181.11	2039.64	281.189	975.099	627.267	296.388	436.105	461.243	474.688	243.19	414.475	383.492	587.515	289.373	381.738	322.695	394.599	291.711	374.139	319.772	287.034	284.112	336.14	149.071	210.453	188.238	144.979	157.255	227.991	231.498	142.056
					14	2203.91	2039.06	279.435	985.037	617.329	298.142	438.444	459.489	463.581	244.359	403.368	361.278	576.407	280.604	382.323	315.679	394.599	298.726	375.308	312.172	288.204	283.527	332.048	144.979	212.207	185.9	143.225	149.655	225.652	229.744	140.887
					15	2227.29	2036.72	286.45	969.253	612.652	296.973	446.628	469.427	457.151	244.944	401.614	357.77	561.792	285.865	383.492	303.403	395.184	299.895	371.8	303.403	282.942	284.696	337.894	142.056	213.961	181.808	136.794	147.317	220.391	226.822	139.717
					16	2234.89	2003.98	283.527	976.268	585.761	291.127	437.275	464.166	436.69	246.698	396.938	354.847	546.009	282.942	381.738	287.619	380.569	298.726	377.062	304.572	278.266	287.619	336.14	133.287	209.284	180.054	140.887	143.225	217.468	227.991	141.471
					17	2281.08	1995.8	287.034	982.698	581.669	281.189	437.275	475.858	431.429	247.867	398.107	349.586	537.24	282.358	383.492	281.189	374.723	292.296	367.708	298.142	276.512	285.865	337.309	130.949	218.053	176.547	146.148	135.625	218.053	224.483	140.302
					18	2264.12	1943.77	286.45	992.052	581.084	277.096	426.167	472.35	409.799	249.621	403.953	344.324	527.302	285.281	388.169	278.85	371.8	292.88	363.031	294.05	273.589	285.865	336.14	128.026	224.483	178.885	143.81	131.533	211.622	219.806	142.056
					19	2265.29	1884.72	291.711	994.975	587.515	274.173	417.983	478.78	399.276	242.021	396.353	341.401	521.456	284.112	389.338	271.25	368.877	297.557	352.509	296.973	271.835	289.957	344.909	129.195	232.083	180.639	142.056	126.856	212.791	216.883	143.225
					20	2306.8	1876.54	292.296	979.191	593.36	270.666	407.46	474.688	384.077	241.436	394.015	334.386	509.764	292.296	388.169	273.004	363.616	299.311	353.678	291.127	263.066	288.204	343.74	123.349	235.006	180.639	141.471	129.195	209.868	218.637	139.717
					21	2297.44	1847.31	291.127	971.591	596.283	266.574	406.876	471.181	374.723	239.098	400.445	343.155	500.41	286.45	386.415	275.927	360.108	307.495	349.001	284.112	254.882	282.358	337.894	123.349	241.436	180.639	139.133	125.687	205.192	213.961	138.548
					22	2314.4	1823.93	298.142	960.484	593.36	265.405	411.552	481.119	371.8	233.837	408.045	340.232	498.657	281.773	381.154	270.081	357.185	305.157	346.663	277.681	251.374	277.681	334.386	114.58	252.544	181.223	134.456	121.595	204.022	207.53	137.379
					23	2352.98	1768.97	295.219	948.208	584.592	256.051	412.722	478.196	353.678	233.252	410.968	334.386	499.241	280.604	384.077	268.328	358.939	303.403	353.678	268.328	245.528	290.542	329.71	113.411	257.805	178.3	134.456	123.933	198.177	205.776	139.133
					24	2319.07	1718.7	294.05	936.516	595.114	251.374	410.968	473.519	345.494	232.083	409.214	333.217	479.95	275.343	381.154	273.004	349.586	300.48	353.093	263.066	248.451	289.957	330.879	113.995	268.912	179.47	136.21	126.272	196.423	200.515	141.471
					25	2346.55	1650.3	295.219	937.1	588.099	253.128	422.075	474.104	338.479	230.329	409.214	323.864	465.919	269.497	380.569	270.081	349.586	298.142	353.678	263.651	236.76	292.88	327.956	114.58	268.328	185.316	130.364	128.026	191.161	202.853	140.887
					26	2402.09	1554.43	289.373	930.67	596.283	250.79	433.182	471.765	334.386	227.406	417.398	322.11	457.151	266.574	379.4	277.681	353.093	294.05	345.494	257.805	227.991	291.127	318.602	119.841	282.358	188.823	128.026	127.441	181.808	195.838	143.225
					27	2392.15	1514.09	292.296	923.655	605.637	246.698	426.752	462.997	323.279	229.16	409.799	320.941	439.028	274.173	382.323	278.85	352.509	292.296	343.155	253.128	223.899	291.127	325.617	118.672	293.465	192.915	126.856	122.764	175.962	189.408	144.979
					28	2440.09	1437.51	293.465	892.087	622.005	247.282	431.429	468.258	312.172	229.16	403.953	334.386	431.429	276.512	374.723	279.435	354.847	295.219	340.232	256.636	219.222	290.542	319.772	119.257	304.572	194.084	129.779	121.01	168.362	192.331	145.563
					29	2440.09	1376.71	302.818	890.918	631.943	251.959	439.613	464.75	299.895	223.899	413.306	336.725	413.306	273.004	372.969	285.281	350.755	291.711	340.232	246.113	219.806	289.373	312.757	118.672	311.587	195.254	132.118	123.933	166.024	187.654	146.148
					30	2469.31	1348.07	306.326	892.087	643.051	253.128	448.382	449.551	293.465	219.806	406.876	339.063	402.199	280.019	376.477	283.527	353.093	287.034	339.648	247.282	223.314	288.788	310.418	119.841	325.033	197.592	135.625	125.687	164.855	186.485	150.24
					31	2492.7	1307.15	306.911	897.348	644.805	244.944	452.474	445.459	283.527	221.56	406.876	337.894	384.661	278.85	371.216	279.435	350.17	280.604	337.309	251.959	224.483	287.619	299.311	118.087	334.386	199.346	138.548	128.026	160.763	183.562	147.902
					32	2497.38	1289.61	308.664	892.671	638.959	248.451	453.058	435.521	280.019	215.714	424.413	326.202	362.447	277.681	372.385	278.85	351.34	277.681	329.71	243.775	220.976	287.619	302.234	109.319	339.063	201.684	137.379	128.026	156.671	177.131	149.655
					33	2533.04	1302.47	313.926	885.656	630.774	249.036	448.382	434.352	280.019	211.038	427.336	328.54	344.909	275.343	371.216	276.512	349.001	278.85	321.525	239.098	222.729	288.788	298.726	112.826	350.755	206.361	133.871	128.61	153.163	175.962	149.655
					34	2530.11	1303.05	318.018	884.487	623.175	250.205	448.382	426.752	282.942	216.299	424.413	331.463	333.802	273.589	362.447	278.266	360.108	279.435	318.018	236.76	219.222	288.788	288.204	113.411	356.601	207.53	133.871	125.687	151.994	170.116	149.071
					35	2477.5	1315.92	321.525	890.918	631.943	256.051	440.782	435.521	282.942	219.222	433.767	340.817	327.371	274.173	361.278	271.25	356.016	272.42	311.587	226.822	227.406	293.465	292.88	115.165	367.124	200.515	133.871	125.103	150.24	169.532	150.24
					36	2481.59	1294.87	320.941	874.549	645.974	264.235	446.043	428.506	281.189	212.791	423.829	339.648	318.602	281.773	362.447	272.42	362.447	261.312	305.741	227.406	229.744	294.05	296.973	122.18	370.631	204.022	138.548	122.18	143.81	171.285	146.148
					37	2497.38	1324.68	327.371	861.688	633.113	263.066	448.382	417.983	279.435	208.699	423.244	360.693	313.926	284.112	361.862	264.235	360.693	264.235	298.142	223.314	233.837	287.619	302.234	130.949	377.062	203.438	133.287	122.18	140.302	177.716	146.148
					38	2462.88	1346.31	333.217	864.611	640.712	258.389	453.058	406.291	277.681	213.376	423.829	359.524	310.418	278.85	361.862	260.143	357.77	261.312	285.281	219.806	233.252	284.112	296.388	133.287	379.985	202.853	132.702	116.918	136.794	177.131	143.225
					39	2475.16	1318.25	350.17	846.489	624.928	257.805	455.397	395.768	272.42	218.637	421.491	360.693	309.249	273.004	354.847	263.651	350.755	256.051	280.604	215.13	240.267	278.85	294.634	137.964	385.246	202.269	133.287	117.503	132.118	177.131	144.979
					40	2469.9	1321.18	357.77	827.782	610.898	253.713	456.566	392.261	275.343	219.806	434.936	363.616	305.741	273.004	360.108	264.235	343.155	252.544	270.081	220.391	254.297	274.758	303.403	141.471	388.753	204.607	131.533	121.01	128.026	178.3	147.902
					41	2497.96	1298.96	365.954	818.428	588.684	244.359	455.981	392.261	275.927	217.468	430.259	363.616	298.726	267.743	363.616	263.066	344.324	253.713	264.82	215.714	256.636	270.081	297.557	145.563	394.015	201.684	130.949	121.01	126.856	178.3	146.148
					42	2496.79	1308.9	371.216	806.152	586.345	245.528	440.197	394.015	279.435	220.976	428.506	370.046	299.895	268.912	363.616	254.882	337.894	263.651	257.22	219.222	253.128	270.666	296.973	149.655	385.83	202.853	130.949	121.01	126.272	182.393	148.486
					43	2485.1	1272.66	377.646	810.244	584.007	237.344	444.29	381.738	288.204	225.652	427.336	375.892	307.495	265.989	360.693	257.805	337.894	261.897	255.467	231.498	254.882	263.651	292.88	153.748	392.261	194.084	132.702	118.672	126.856	182.977	147.317
					44	2468.73	1265.06	387	804.983	580.499	239.683	434.352	388.753	296.973	227.991	424.413	385.83	312.757	265.989	365.37	261.312	341.986	259.559	246.698	230.914	256.051	254.882	290.542	159.009	389.923	188.823	128.61	112.826	119.257	178.885	145.563
					45	2465.22	1262.72	394.599	813.751	584.007	236.76	433.767	387.584	294.634	225.068	433.182	396.938	317.433	258.974	376.477	264.235	349.001	250.79	243.775	230.914	260.143	259.559	291.711	157.84	395.768	188.238	129.779	113.411	117.503	180.054	143.225
					46	2528.36	1284.35	398.107	807.321	598.037	237.929	440.197	387	293.465	231.498	441.951	396.938	316.264	256.636	374.723	265.989	357.185	253.713	234.421	228.575	263.066	251.959	285.865	166.024	395.184	187.069	133.287	111.657	113.995	177.131	144.979
					47	2479.84	1294.87	403.368	809.075	601.545	242.605	433.767	382.323	292.296	237.929	437.275	394.599	317.433	253.713	370.631	263.066	356.016	256.636	225.068	226.822	262.482	248.451	289.957	167.193	398.691	183.562	132.118	111.657	112.242	172.455	150.825
					48	2517.84	1300.72	412.722	812.582	600.96	240.267	427.921	387	294.634	250.205	436.69	394.015	317.433	244.944	382.907	271.835	356.601	252.544	220.391	221.56	258.974	246.698	288.788	173.039	397.522	180.639	127.441	112.826	113.411	174.793	150.24
					49	2544.73	1307.15	415.06	811.413	600.376	236.76	425.583	391.092	295.219	253.128	450.72	396.938	313.926	252.544	394.599	280.019	363.031	249.621	215.714	224.483	254.297	243.19	291.127	172.455	391.676	177.131	126.856	115.749	112.826	175.377	149.071
					50	2534.2	1287.27	418.568	809.659	596.868	230.329	415.06	394.599	293.465	261.312	443.12	390.507	310.418	251.374	404.537	292.88	351.924	249.621	208.115	226.822	258.389	238.513	291.127	178.885	395.184	180.054	130.364	116.918	113.411	180.054	148.486
					51	2484.51	1260.38	424.413	819.013	588.099	223.899	422.075	406.291	291.127	261.897	444.874	391.676	313.926	247.867	405.122	297.557	349.001	242.021	202.853	227.991	262.482	229.16	289.373	187.069	391.092	174.793	131.533	117.503	113.995	179.47	146.148
					52	2445.93	1266.81	428.506	806.152	578.746	219.806	416.229	417.398	291.711	262.482	439.028	396.938	316.849	246.113	410.968	303.988	345.494	246.113	192.915	231.498	264.235	224.483	293.465	192.331	392.261	178.885	135.041	121.01	112.242	181.808	149.071
					53	2432.49	1265.06	427.921	815.505	588.099	213.376	405.707	414.475	296.973	262.482	430.844	396.353	316.849	244.359	417.398	311.003	341.986	247.867	192.915	232.667	261.312	216.299	286.45	198.761	392.846	178.3	137.379	117.503	111.657	183.562	150.825
					54	2438.92	1253.95	426.167	817.259	601.545	213.376	403.953	412.722	305.157	267.158	433.182	399.276	306.911	240.852	427.921	316.264	342.571	251.959	182.977	230.914	265.405	208.699	287.034	198.761	390.507	177.131	136.21	115.749	113.411	186.485	150.825
					55	2421.96	1224.72	423.244	823.105	612.067	216.299	402.784	409.214	311.003	267.158	426.752	408.63	301.065	235.59	429.675	329.125	343.74	255.467	181.808	234.421	267.743	202.853	285.865	206.361	385.83	181.223	132.118	115.165	113.411	185.316	150.24
					56	2507.31	1192.57	425.583	826.028	607.391	216.883	394.599	406.876	317.433	260.728	422.075	408.63	297.557	240.852	440.782	333.217	339.063	259.559	178.885	233.837	273.004	197.592	277.681	216.883	377.062	177.131	135.041	110.488	114.58	190.577	150.24
					57	2502.64	1196.07	427.336	806.736	607.391	211.038	403.953	408.045	322.695	272.42	425.583	417.398	287.619	242.605	434.352	329.125	336.725	254.882	180.639	228.575	275.343	191.746	271.835	219.222	372.969	173.039	136.21	111.072	109.903	188.238	150.825
					58	2510.82	1180.88	428.506	803.813	599.206	205.776	409.214	414.475	325.617	273.004	416.814	417.983	281.189	239.683	430.844	330.879	342.571	251.374	178.3	237.929	273.004	188.238	271.835	226.822	370.631	168.362	135.625	105.226	108.149	189.992	153.163
					59	2578.63	1163.34	428.506	785.106	606.221	203.438	406.291	406.876	327.371	274.173	421.491	415.645	282.942	248.451	436.69	337.894	339.063	247.867	174.793	240.852	277.096	189.408	269.497	220.391	363.616	163.101	139.717	104.057	106.396	192.915	152.578
					60	2568.11	1155.74	427.921	779.845	600.376	200.515	401.614	405.122	323.864	273.004	410.968	415.645	274.173	249.621	430.844	343.74	344.909	253.713	175.377	245.528	277.096	180.639	273.589	220.976	351.924	161.347	144.394	107.565	102.304	193.5	151.994
					61	2610.2	1166.84	436.105	810.244	614.99	208.699	403.953	404.537	330.294	275.927	410.968	412.722	278.266	251.374	433.767	353.678	347.247	254.882	171.285	243.775	275.927	168.362	274.758	219.806	349.001	161.932	144.979	105.811	99.3806	196.423	149.655
					62	2665.15	1145.21	434.936	803.229	602.714	208.699	412.722	406.876	335.556	282.942	410.968	407.46	283.527	254.297	433.767	349.586	351.34	258.389	166.609	239.098	275.343	166.609	276.512	216.299	343.155	160.763	146.148	104.057	94.7038	198.177	147.317
					63	2625.99	1173.28	439.028	807.321	604.468	204.022	408.63	399.276	336.725	281.189	405.707	402.199	292.88	262.482	432.013	360.108	353.093	258.974	161.932	238.513	278.85	163.101	281.773	215.13	333.217	156.671	147.317	105.811	93.5347	198.761	147.902
					64	2636.51	1181.46	436.69	807.906	607.975	207.53	399.861	399.861	332.633	284.696	401.614	401.03	294.05	272.42	436.105	359.524	344.324	255.467	161.347	241.436	276.512	160.178	287.619	216.883	324.448	156.086	147.317	106.396	92.3655	204.022	147.902
					65	2660.48	1186.72	432.013	781.599	593.945	205.776	413.891	406.876	332.048	282.358	401.614	387	290.542	273.004	430.259	363.616	351.34	257.805	156.086	236.175	276.512	160.178	280.019	224.483	314.51	151.994	147.902	106.396	92.9501	206.361	147.902
					66	2666.32	1191.98	435.521	790.368	590.438	208.115	415.06	411.552	336.725	281.189	414.475	381.738	286.45	274.758	424.998	371.8	347.247	250.79	156.086	239.098	276.512	154.332	286.45	223.314	299.311	150.24	145.563	105.811	92.3655	205.776	149.071
					67	2699.06	1199.58	428.506	780.43	565.3	202.269	419.152	405.122	338.479	284.112	408.045	390.507	297.557	276.512	429.675	375.308	359.524	250.79	159.009	238.513	277.096	157.255	289.373	224.483	294.05	147.317	144.394	101.719	91.7809	213.376	147.902
					68	2645.28	1214.78	431.429	788.614	558.87	200.515	424.998	412.722	334.386	287.034	412.722	389.923	294.05	268.912	423.244	380.569	351.34	247.282	157.84	239.098	277.096	155.501	289.373	225.652	286.45	140.887	143.225	102.304	89.4425	209.868	144.979
					69	2609.03	1220.63	424.998	796.798	573.484	205.776	420.906	415.645	336.725	297.557	412.722	400.445	295.803	275.343	432.598	383.492	352.509	247.867	158.424	235.59	272.42	155.501	290.542	223.314	277.681	142.64	142.64	100.55	88.8579	215.13	150.825
					70	2644.69	1234.66	422.66	800.89	567.638	202.269	423.829	413.306	340.232	301.649	403.953	403.953	293.465	278.85	439.028	388.753	353.093	244.359	151.994	240.267	270.081	153.748	289.957	225.652	270.666	142.056	140.887	101.134	87.1041	218.053	151.994
					71	2668.66	1231.15	415.645	804.983	558.87	201.684	415.06	406.291	342.571	309.249	413.306	420.321	293.465	282.358	443.12	395.184	354.262	243.19	153.748	239.683	263.651	150.825	282.358	228.575	259.559	143.81	142.056	102.888	84.7658	217.468	153.748
					72	2643.52	1236.41	417.398	790.368	564.131	204.022	417.398	399.276	345.494	310.418	434.352	419.152	311.003	284.112	450.135	394.015	348.417	251.374	153.748	244.944	270.666	149.655	287.619	226.822	253.128	142.64	146.732	106.396	81.2582	222.145	151.994
					73	2661.06	1241.09	412.137	779.261	563.546	199.346	417.983	399.276	346.078	306.326	440.782	414.475	312.757	283.527	445.459	396.353	339.063	258.974	154.917	257.805	265.405	147.902	278.85	228.575	239.098	146.732	147.902	107.565	77.7507	225.068	149.655
					74	2644.11	1260.96	411.552	792.122	554.777	198.177	407.46	394.015	343.74	314.51	447.797	418.568	313.341	285.281	448.382	401.614	337.309	265.989	162.516	257.22	258.974	144.979	282.942	223.899	239.683	144.979	145.563	108.734	78.3353	227.991	146.148
					75	2572.79	1248.69	402.199	816.674	558.87	192.915	421.491	389.338	351.34	316.849	445.459	400.445	322.695	282.358	455.397	398.107	334.971	263.651	166.609	256.051	255.467	148.486	274.173	220.391	237.344	143.81	145.563	105.811	74.8277	222.145	147.902
					76	2590.33	1204.26	392.261	821.936	559.454	189.992	426.167	388.169	362.447	313.341	450.72	410.383	324.448	281.773	450.135	405.122	336.725	261.897	167.193	258.389	252.544	153.748	284.112	222.145	236.175	149.071	147.317	108.149	74.2431	220.976	146.732
					77	2577.46	1209.52	371.216	842.981	575.823	193.5	409.799	384.077	365.37	318.602	448.966	410.968	322.11	280.604	455.981	405.122	334.386	262.482	170.701	252.544	245.528	159.593	287.034	218.053	226.822	144.979	147.902	110.488	73.6585	216.299	143.225
					78	2552.91	1201.34	354.847	852.335	589.853	189.992	412.137	382.907	365.37	325.033	446.043	413.891	325.617	280.019	444.874	408.045	330.294	268.328	175.962	253.128	241.436	155.501	280.019	216.883	226.237	144.394	143.81	111.072	73.0739	212.207	142.64
					79	2611.37	1184.97	344.324	843.566	596.868	190.577	418.568	378.815	367.708	338.479	453.643	416.229	329.125	278.85	439.613	404.537	332.633	273.589	180.054	256.636	235.59	152.578	282.942	216.883	215.714	149.655	143.225	113.995	69.5664	214.545	139.717
					80	2598.51	1184.38	339.648	851.165	597.453	195.254	415.645	371.216	358.939	334.386	454.228	420.906	329.125	275.343	432.598	413.306	326.787	264.82	184.146	257.22	234.421	151.994	281.773	213.376	216.883	146.732	143.225	115.165	66.6434	211.038	140.302
					81	2589.16	1194.91	325.617	858.18	611.483	197.007	427.921	363.616	351.924	352.509	451.305	420.321	331.463	275.927	429.675	417.398	326.202	264.82	184.731	248.451	240.852	153.748	284.696	209.284	208.699	152.578	140.887	121.01	64.8897	210.453	135.041
					82	2649.37	1201.34	312.757	856.427	610.314	192.915	426.167	361.862	349.586	352.509	448.966	415.06	322.695	275.343	430.844	415.645	327.371	269.497	186.485	246.698	237.344	157.255	281.189	206.361	201.684	153.748	143.225	122.18	67.228	210.453	133.871
					83	2649.95	1183.21	310.418	852.335	602.714	195.254	432.598	360.693	351.924	348.417	443.12	413.891	325.617	277.681	417.983	412.137	312.757	279.435	184.731	251.959	235.59	149.071	281.773	205.776	191.746	158.424	144.394	122.764	67.8126	208.699	133.871
					84	2621.89	1191.98	304.572	854.088	598.037	202.269	429.675	361.862	347.832	350.755	440.197	406.876	325.033	282.358	426.752	410.968	308.664	278.266	184.146	250.205	230.329	150.24	278.85	197.592	184.731	164.855	143.81	125.103	71.3202	214.545	131.533
					85	2664.57	1171.52	299.311	840.643	589.853	195.254	443.705	371.8	341.986	346.078	452.474	411.552	332.633	286.45	420.906	416.814	308.08	283.527	185.9	253.128	227.991	146.732	271.25	198.761	178.885	171.87	146.732	124.518	68.3972	222.729	128.61
					86	2703.15	1155.15	291.127	842.396	593.945	194.084	435.521	365.954	337.894	349.001	447.797	413.891	331.463	281.189	408.045	408.045	311.587	293.465	188.823	252.544	221.56	144.394	269.497	195.254	181.223	173.039	145.563	125.687	68.3972	218.053	125.687
					87	2645.28	1151.65	285.281	847.073	598.622	189.992	437.859	364.201	343.74	356.016	443.12	417.398	327.371	275.927	397.522	403.368	304.572	295.803	194.669	253.128	214.545	142.056	265.405	193.5	175.962	172.455	147.902	127.441	69.5664	215.714	125.687
					88	2603.77	1159.83	284.112	845.319	606.221	189.992	435.521	357.77	349.586	365.37	448.382	421.491	331.463	271.25	388.169	396.353	305.741	299.895	193.5	253.713	208.699	140.302	261.312	187.654	170.116	171.87	143.81	128.61	71.9048	213.376	124.518
					89	2631.25	1166.84	273.004	835.966	633.697	192.331	431.429	350.17	346.663	378.815	444.874	421.491	336.14	272.42	377.646	396.353	313.926	308.08	198.177	254.297	205.776	143.225	259.559	187.654	169.532	170.116	140.887	125.687	70.151	218.637	122.18
					90	2607.28	1169.18	269.497	848.242	640.712	193.5	442.536	341.986	343.74	382.907	458.904	427.336	341.986	277.681	374.723	391.092	321.525	306.911	199.93	258.974	199.346	145.563	254.882	183.562	166.024	166.024	139.133	121.595	71.3202	224.483	122.764
					91	2573.96	1163.34	258.389	835.381	633.697	187.654	440.782	332.048	333.802	385.246	462.997	423.244	337.309	271.25	367.708	389.923	333.217	309.834	201.684	260.728	196.423	150.825	255.467	177.131	160.178	173.039	139.717	129.195	72.4894	219.222	120.426
					92	2538.3	1178.54	258.974	833.043	633.697	182.393	449.551	329.71	329.71	389.338	462.412	420.906	349.586	275.927	353.093	393.43	331.463	305.741	200.515	261.312	186.485	153.748	256.051	177.131	164.27	178.3	139.133	132.118	68.9818	215.714	118.672
					93	2558.17	1199	256.636	818.428	618.498	177.131	460.074	320.941	326.202	396.938	463.581	419.737	350.755	276.512	354.847	382.323	343.74	305.741	203.438	263.651	178.3	156.086	251.374	172.455	160.178	174.208	141.471	132.702	70.7356	216.883	118.087
					94	2486.27	1229.98	256.051	807.906	612.652	171.285	469.427	326.787	327.956	401.03	465.335	415.645	362.447	273.589	336.14	381.154	346.663	304.572	202.269	265.989	171.87	153.163	256.051	161.347	160.178	174.793	137.379	137.379	69.5664	216.883	114.58
					95	2471.65	1214.2	252.544	804.983	605.637	170.116	467.089	326.202	325.033	401.614	455.981	409.214	368.293	273.589	342.571	385.83	349.586	309.249	204.607	261.312	173.039	150.24	255.467	157.255	164.855	174.793	132.702	135.041	73.0739	216.883	111.657
					96	2440.67	1222.97	258.389	818.428	596.283	166.609	466.504	326.787	323.279	405.707	461.243	413.306	367.124	267.743	339.063	391.092	349.586	313.341	205.776	253.128	173.624	146.732	252.544	150.24	163.686	176.547	131.533	137.964	74.2431	213.961	109.319
					97	2352.98	1229.4	260.143	827.197	589.853	164.855	466.504	332.633	320.941	403.953	458.32	406.291	365.37	261.312	327.956	385.83	357.77	311.003	211.038	251.959	170.701	144.979	257.805	151.409	166.024	177.716	126.272	139.133	73.0739	213.376	109.319
					98	2356.49	1214.78	254.882	813.751	586.345	163.101	466.504	333.217	323.279	405.122	462.997	414.475	370.631	265.405	329.71	381.738	358.939	302.818	204.022	246.698	170.116	145.563	250.79	151.994	167.193	176.547	121.01	133.871	77.7507	217.468	109.903
					99	2255.94	1197.24	245.528	787.445	589.268	154.332	470.012	340.232	317.433	407.46	478.78	420.321	363.616	265.405	320.356	368.293	355.432	303.988	202.269	249.036	173.039	145.563	255.467	149.071	164.855	178.3	121.595	133.871	79.5045	216.299	108.149
					100	2216.19	1220.63	246.113	783.353	585.761	150.825	457.151	339.063	311.587	404.537	467.089	420.321	369.462	260.728	322.695	368.293	365.37	309.834	200.515	245.528	175.377	142.056	258.974	149.655	165.439	178.3	120.426	133.287	85.935	216.299	106.98
					101	2227.88	1209.52	244.359	759.384	581.084	147.317	456.566	340.232	305.741	409.214	478.78	425.583	361.278	257.805	318.602	356.601	366.539	312.172	197.592	244.944	178.885	142.64	254.297	144.979	167.193	177.131	118.672	128.61	86.5196	211.622	105.226
					102	2197.48	1194.32	249.621	758.215	569.977	140.302	460.658	342.571	304.572	408.63	481.119	424.998	357.77	252.544	312.172	358.939	372.969	315.679	199.93	243.19	177.131	144.394	254.297	142.056	160.763	177.716	118.672	128.026	89.4425	209.284	103.473
					103	2120.31	1194.91	252.544	762.307	572.315	140.887	450.135	340.817	310.418	414.475	490.472	438.444	358.939	252.544	312.172	354.847	365.37	313.926	195.838	243.775	178.3	140.887	256.636	136.794	161.347	181.223	118.672	129.779	94.7038	212.791	101.719
					104	2072.96	1200.17	250.205	759.384	553.024	140.302	454.228	341.986	312.172	410.968	484.626	444.29	359.524	251.959	313.926	353.093	361.278	318.602	194.084	240.852	175.377	143.81	252.544	136.794	160.763	177.716	118.672	127.441	95.2884	211.038	103.473
					105	2023.86	1177.95	254.297	775.168	561.208	142.64	453.643	348.417	309.834	405.122	486.38	437.275	350.755	250.205	315.679	347.247	356.601	318.602	191.161	244.944	175.377	144.394	252.544	136.794	164.27	178.885	120.426	128.026	98.2114	208.699	101.719
					106	2068.28	1170.35	251.374	764.061	565.885	140.302	446.628	348.417	312.172	409.214	484.626	436.105	354.847	249.036	316.264	351.924	355.432	325.033	192.915	237.344	173.624	143.81	252.544	139.717	164.27	178.3	118.087	127.441	96.4576	215.714	101.134
					107	2031.46	1155.74	254.297	756.461	543.67	133.871	455.397	340.232	311.587	402.199	498.657	435.521	364.201	243.775	312.757	353.093	355.432	323.864	193.5	235.006	178.3	144.394	250.205	145.563	161.347	172.455	116.334	124.518	98.2114	210.453	95.2884
					108	2011.58	1163.34	251.374	740.093	561.792	132.702	465.919	354.847	302.818	401.614	492.226	431.429	364.785	242.605	305.741	346.078	357.185	325.033	198.177	234.421	178.3	143.81	252.544	145.563	167.778	170.701	119.257	126.272	97.6268	213.376	96.4576
					109	1927.4	1156.32	258.389	744.185	558.285	132.702	471.765	354.262	302.234	400.445	481.703	418.568	371.216	237.929	295.803	339.063	351.924	327.371	196.423	236.175	173.039	144.394	256.636	142.64	165.439	164.855	121.595	126.272	99.9652	211.038	93.5347
					110	1902.26	1146.97	258.389	752.369	565.3	128.026	462.412	357.77	296.973	403.368	462.412	418.568	362.447	237.929	288.204	339.063	348.417	318.018	192.915	231.498	168.947	144.394	253.713	145.563	168.362	162.516	115.749	125.687	101.719	208.699	93.5347
					111	1906.35	1122.42	256.636	744.185	564.715	125.103	467.089	346.663	294.05	410.383	453.058	411.552	368.293	235.006	280.604	341.401	356.601	312.757	189.992	222.145	169.532	139.717	249.621	147.317	168.947	161.932	115.165	125.687	102.888	205.776	95.873
					112	1912.78	1101.96	253.128	737.17	562.962	122.18	465.335	347.832	301.065	416.229	448.382	404.537	370.631	227.991	278.85	343.155	360.693	305.157	183.562	220.976	173.039	137.379	247.282	149.655	168.362	160.763	112.826	128.026	105.811	197.007	96.4576
					113	1968.32	1095.52	254.297	715.54	558.87	122.764	453.058	354.262	294.634	430.844	443.12	410.383	371.216	229.16	273.589	349.001	357.185	302.818	180.054	220.976	169.532	132.702	248.451	149.071	167.778	158.424	109.903	128.026	108.734	201.1	94.1192
					114	1957.21	1109.55	257.805	710.279	557.116	122.764	444.874	359.524	285.865	446.043	442.536	406.291	367.708	229.744	270.081	346.663	345.494	306.911	180.639	222.729	169.532	129.779	237.929	147.902	176.547	155.501	107.565	126.272	110.488	202.269	95.873
					115	1931.49	1110.14	266.574	706.771	544.255	123.933	452.474	364.785	280.019	450.72	445.459	407.46	374.723	229.744	269.497	349.586	346.663	307.495	179.47	226.822	166.609	127.441	232.667	150.825	181.808	159.593	105.811	123.933	112.242	207.53	97.6268
					116	1944.94	1115.4	270.666	693.91	547.762	128.61	448.382	357.77	275.343	461.827	434.352	395.184	375.308	227.991	275.927	345.494	341.986	298.726	176.547	225.652	157.84	129.779	233.252	147.317	180.054	154.917	107.565	121.01	113.995	210.453	95.2884
					117	1899.34	1130.6	266.574	698.002	554.193	132.118	443.12	361.862	275.343	464.75	427.336	392.846	367.708	231.498	273.004	351.924	331.463	291.711	169.532	221.56	154.917	126.856	232.667	144.394	184.146	152.578	106.396	117.503	112.242	209.868	93.5347
					118	1874.79	1103.71	267.158	688.649	557.116	128.026	439.028	375.308	275.343	472.935	423.829	388.753	372.385	228.575	279.435	346.078	329.125	291.127	166.024	215.714	153.163	127.441	225.652	139.717	187.069	155.501	102.304	116.918	115.165	209.284	90.6117
					119	1928.57	1120.66	268.912	681.049	546.593	128.026	437.275	379.4	273.004	463.581	429.675	380.569	367.708	224.483	273.589	340.817	326.787	292.88	163.686	208.699	149.655	129.195	222.145	138.548	195.838	150.825	101.719	118.087	112.826	210.453	92.3655
					120	1849.06	1121.83	268.328	672.28	544.839	130.949	442.536	377.062	265.989	469.427	437.859	378.231	370.046	220.976	268.328	347.832	321.525	288.204	166.609	208.699	149.071	129.779	220.976	139.133	205.192	149.655	98.796	116.918	111.072	211.622	92.9501
					121	1822.17	1110.14	262.482	665.265	546.009	128.026	435.521	378.231	260.728	492.226	433.182	384.077	365.37	217.468	268.328	350.755	322.11	279.435	167.193	205.776	143.225	134.456	218.637	144.394	214.545	143.225	95.873	115.165	109.319	220.391	93.5347
					122	1835.03	1106.05	264.235	648.897	534.317	123.349	437.275	377.646	257.22	504.503	432.598	384.077	372.969	212.207	259.559	343.74	320.356	275.343	164.27	205.776	142.056	136.21	218.053	149.655	220.976	139.133	91.1963	116.334	105.811	215.13	94.1192
					123	1823.93	1100.2	264.82	648.897	543.67	129.195	430.844	368.877	258.974	507.425	425.583	382.323	364.201	204.022	260.143	340.232	319.187	271.835	159.593	199.93	144.394	136.21	214.545	146.148	229.744	132.118	87.1041	117.503	108.734	211.038	91.1963
					124	1772.48	1097.28	267.158	641.297	523.794	129.195	427.921	378.815	254.297	519.702	424.998	369.462	364.201	204.022	265.405	352.509	309.834	268.328	156.086	201.684	144.979	136.21	206.361	144.979	235.006	132.118	87.6887	114.58	109.319	213.376	90.0271
					125	1809.31	1075.65	270.666	637.205	534.901	132.118	426.752	382.907	242.021	519.702	413.891	360.693	368.293	196.423	262.482	349.586	311.587	263.066	152.578	198.761	144.394	134.456	205.776	143.81	240.267	131.533	84.1812	112.242	108.734	213.961	88.8579
					126	1828.02	1069.8	269.497	631.943	518.533	134.456	431.429	377.062	233.837	519.117	410.968	359.524	358.355	194.669	258.974	345.494	313.926	263.066	153.163	195.838	140.887	135.041	202.853	142.056	244.944	128.61	83.5966	112.242	105.811	215.714	88.8579
					127	1867.77	1072.73	269.497	622.59	499.241	131.533	422.075	374.139	233.252	510.348	406.876	355.432	354.262	189.992	261.312	341.986	314.51	265.405	149.071	194.084	137.964	133.287	199.93	132.702	247.282	128.61	79.5045	115.165	104.642	210.453	88.2733
					128	1929.74	1059.86	268.328	619.667	499.826	129.779	406.876	376.477	236.175	533.732	401.03	347.247	347.832	181.223	251.374	339.648	298.142	258.389	151.994	189.992	140.302	130.949	199.346	132.118	247.282	129.779	74.8277	118.087	106.98	202.269	84.7658
					129	1970.07	1071.56	271.835	614.406	502.749	133.871	402.199	377.062	237.929	554.193	395.768	350.17	358.355	184.146	244.944	330.294	286.45	260.143	146.148	192.915	142.056	125.687	199.93	134.456	253.713	124.518	70.7356	113.995	108.734	202.853	83.5966
					130	1961.3	1042.91	276.512	614.406	492.811	134.456	390.507	376.477	237.929	557.116	403.368	353.678	354.847	182.393	247.867	319.772	280.604	256.051	145.563	191.161	143.225	125.103	195.254	136.21	253.713	119.841	69.5664	109.319	109.319	207.53	79.5045
					131	1933.24	1027.71	279.435	610.314	507.425	137.964	376.477	377.646	234.421	573.484	399.861	349.586	357.77	184.146	237.344	315.679	272.42	248.451	140.302	189.408	143.81	123.349	194.669	135.041	258.389	123.933	66.0588	106.98	108.734	204.607	78.3353
					132	1946.69	1019.53	283.527	597.453	501.58	140.302	369.462	369.462	226.822	591.607	394.015	355.432	347.832	183.562	239.683	304.572	270.666	244.944	136.794	182.977	146.148	128.61	188.823	136.21	258.974	122.18	66.6434	105.226	109.903	199.93	80.089
					133	1950.2	1009.59	285.865	609.144	497.487	139.717	364.201	364.785	223.899	598.622	402.784	360.693	343.74	178.3	232.083	304.572	271.25	243.775	133.287	180.054	139.133	130.949	182.977	136.794	258.389	125.687	67.228	106.98	108.149	200.515	80.089
					134	1920.97	1007.25	280.019	599.206	503.918	143.81	356.601	366.539	222.729	617.913	408.045	351.34	347.247	175.377	235.006	290.542	268.912	239.098	127.441	179.47	140.302	134.456	178.885	136.794	267.743	122.764	66.6434	104.642	109.319	198.177	78.9199
					135	1931.49	1001.99	278.266	600.96	509.764	144.394	354.847	366.539	218.053	644.22	400.445	344.909	348.417	176.547	235.006	283.527	263.066	240.852	123.349	178.885	139.133	135.625	169.532	141.471	272.42	121.01	66.6434	102.304	111.657	196.423	78.9199
					136	1922.14	977.437	281.189	619.082	502.749	146.148	348.417	357.185	215.714	669.942	403.368	336.725	346.663	170.701	231.498	280.604	260.143	236.76	125.103	177.131	139.717	135.625	167.778	140.302	273.589	121.595	65.4743	102.888	110.488	194.084	79.5045
					137	1913.37	975.099	283.527	610.314	493.395	146.732	339.063	347.247	211.622	692.156	385.246	333.217	341.986	167.778	229.16	282.358	257.805	233.252	125.687	174.793	134.456	133.287	160.178	144.979	271.25	118.672	62.5513	101.719	109.903	191.161	79.5045
					138	1913.95	947.038	281.773	613.237	499.826	147.902	337.309	340.232	217.468	710.279	388.169	332.048	332.633	168.362	219.222	275.343	247.282	223.899	122.764	182.393	130.364	133.871	154.332	145.563	273.589	118.672	60.7975	101.719	104.642	189.992	80.6736
					139	1891.15	914.886	284.112	619.667	510.348	146.148	326.787	340.232	216.883	721.386	381.154	329.125	336.14	165.439	220.391	274.173	243.19	217.468	125.687	181.808	125.687	134.456	153.163	146.732	279.435	121.01	59.6283	102.304	104.057	191.746	80.089
					140	1842.05	933.008	282.358	602.714	503.333	147.902	319.772	331.463	214.545	738.339	372.969	325.033	336.14	162.516	216.299	263.066	236.76	222.729	122.764	181.223	126.856	135.041	146.148	147.317	278.266	119.257	61.9667	98.796	103.473	191.161	80.089
					141	1851.4	916.64	283.527	598.037	495.734	146.148	324.448	332.633	204.022	736.585	370.046	313.926	340.817	154.917	215.13	258.389	242.605	218.053	126.856	188.238	128.026	136.794	140.302	146.732	284.112	113.995	60.7975	96.4576	98.796	191.746	79.5045
					142	1818.08	921.316	285.281	588.099	505.672	143.81	315.095	329.71	199.346	745.354	358.939	299.311	339.648	152.578	213.961	248.451	246.698	213.961	125.103	187.654	128.026	133.871	135.625	146.732	288.204	115.749	58.4592	97.6268	98.796	192.331	77.1661
					143	1817.5	925.993	287.034	590.438	493.98	140.302	304.572	327.956	197.007	757.631	349.586	307.495	341.986	147.902	209.284	243.775	247.282	211.622	123.933	183.562	126.856	132.118	133.287	147.317	281.773	115.749	57.29	97.0422	97.0422	192.915	81.2582
					144	1770.14	912.547	286.45	602.129	495.149	139.717	302.234	325.033	191.746	760.554	350.17	306.911	339.063	150.24	205.192	232.083	244.944	212.791	123.933	185.316	126.856	131.533	132.118	142.64	284.112	112.826	55.5362	99.9652	99.3806	189.408	80.089
					145	1738.58	921.316	296.388	583.422	496.903	139.717	294.05	320.941	186.485	769.907	343.155	298.142	330.879	148.486	199.346	227.991	235.59	212.207	121.01	183.562	122.764	132.118	132.118	141.471	281.189	111.657	53.1978	98.796	101.719	194.084	83.012
					146	1709.35	914.301	294.05	593.945	482.873	142.64	281.773	311.587	185.316	784.522	340.232	301.065	337.309	142.64	197.007	225.652	227.991	211.622	121.595	179.47	119.841	129.195	126.272	139.133	276.512	109.319	49.1057	98.2114	102.304	192.331	80.6736
					147	1705.84	920.147	292.296	584.007	480.534	144.394	280.604	311.587	188.823	790.952	343.74	303.988	330.879	143.225	195.254	219.806	225.652	212.207	120.426	175.962	122.18	125.103	123.349	137.964	283.527	106.98	47.3519	98.2114	101.719	192.331	80.089
					148	1691.22	919.563	282.942	571.146	474.104	146.148	278.266	306.911	184.146	802.644	347.247	298.142	325.617	140.302	195.254	215.13	225.068	208.115	119.841	177.131	119.257	125.103	119.841	134.456	280.604	106.98	49.1057	94.7038	99.9652	194.669	79.5045
					149	1679.53	916.64	283.527	568.223	464.75	144.979	268.328	306.911	182.977	811.413	343.74	299.895	323.279	143.225	198.761	206.945	215.13	205.776	122.764	175.962	115.165	125.103	118.672	130.949	288.204	100.55	47.9365	95.873	98.796	195.838	77.1661
					150	1671.35	913.717	282.942	558.87	469.427	143.225	265.405	309.834	178.885	811.413	351.924	304.572	318.602	142.056	195.838	203.438	207.53	205.192	121.595	177.131	115.165	127.441	112.242	126.272	285.281	99.9652	49.6903	92.3655	97.0422	197.007	77.7507
					151	1619.32	901.44	281.773	556.531	471.181	143.81	267.158	306.911	177.716	799.721	349.001	293.465	311.003	146.148	188.238	196.423	211.038	203.438	122.764	179.47	113.411	130.364	109.319	123.933	281.189	103.473	50.8595	92.9501	94.1192	198.177	77.1661
					152	1608.21	884.487	281.189	552.439	474.104	144.979	260.728	301.065	177.131	777.507	343.155	293.465	308.08	140.887	188.238	195.838	212.791	197.007	123.933	170.701	112.826	127.441	105.811	127.441	271.835	102.888	52.0286	92.9501	90.6117	197.592	77.7507
					153	1609.97	892.087	269.497	531.978	473.519	139.717	252.544	291.711	177.716	768.153	330.879	294.05	302.234	136.21	184.146	189.992	212.207	190.577	120.426	177.131	111.657	125.103	104.057	127.441	268.328	101.134	53.7824	92.3655	87.1041	198.177	76.5815
					154	1575.47	881.564	265.405	536.655	461.243	136.21	244.944	295.803	180.639	751.2	335.556	294.05	296.973	133.871	175.962	187.654	215.13	189.992	122.764	174.208	109.903	122.18	101.719	129.779	269.497	99.3806	52.6132	92.9501	83.012	198.177	77.7507
					155	1546.24	876.303	271.25	538.409	455.981	134.456	242.605	285.865	174.793	740.677	334.386	294.634	303.988	128.026	177.131	180.639	219.806	189.408	122.764	173.624	111.072	121.01	99.3806	129.195	271.835	96.4576	51.4441	94.1192	82.4274	195.254	77.7507
					156	1514.09	896.763	269.497	534.901	448.966	135.041	244.359	273.004	175.962	736.001	332.633	288.204	301.065	128.026	169.532	176.547	219.222	193.5	123.349	174.208	111.657	120.426	98.796	132.118	268.912	92.3655	56.1208	91.7809	81.2582	193.5	78.9199
					157	1434	872.211	270.081	533.732	443.705	132.702	234.421	268.912	175.377	740.677	327.371	284.112	305.741	129.195	169.532	173.039	218.053	189.408	121.595	173.039	106.98	116.334	97.6268	134.456	265.989	92.3655	55.5362	86.5196	81.2582	194.084	80.089
					158	1456.22	863.442	267.743	529.055	437.859	130.949	227.991	263.651	177.131	730.739	311.003	285.865	305.157	129.195	166.609	163.686	219.806	191.746	121.595	177.131	107.565	113.411	98.2114	133.287	268.328	91.1963	55.5362	87.6887	80.6736	192.331	75.9969
					159	1432.25	870.457	265.405	530.809	434.936	130.364	229.16	259.559	178.3	712.617	305.157	281.189	299.311	130.364	161.932	159.593	219.806	194.084	128.61	178.3	104.642	112.826	92.9501	126.856	263.066	90.6117	54.9516	89.4425	80.089	182.977	75.9969
					160	1376.71	865.78	261.312	524.379	440.197	129.195	220.391	250.205	180.639	692.156	301.649	277.681	294.634	128.026	163.101	160.763	216.299	192.915	126.272	181.223	104.642	106.98	91.7809	122.764	265.405	85.935	56.1208	85.935	80.6736	184.146	74.8277
					161	1335.79	897.348	254.297	513.856	433.182	124.518	209.284	249.036	173.624	686.31	295.219	279.435	287.619	130.364	161.347	160.763	213.376	191.746	123.349	179.47	97.6268	106.98	94.7038	120.426	259.559	88.8579	57.29	86.5196	77.7507	181.808	75.4123
					162	1309.49	922.485	250.205	509.764	434.936	125.687	211.038	235.006	175.377	672.865	291.711	282.358	293.465	130.364	154.332	150.24	218.053	185.316	125.687	179.47	102.888	104.057	98.796	119.257	252.544	87.6887	57.8746	88.8579	77.7507	180.054	75.9969
					163	1293.12	921.901	243.775	506.256	425.583	122.18	204.607	231.498	177.716	658.835	287.034	283.527	291.711	132.118	154.332	151.994	213.961	188.238	123.349	173.624	106.396	101.719	96.4576	118.672	253.713	87.6887	56.7054	89.4425	74.8277	178.885	74.8277
					164	1253.95	930.085	241.436	501.58	432.013	126.272	198.177	233.252	177.716	651.235	287.034	284.696	295.803	132.702	159.009	154.917	211.038	180.054	122.764	172.455	108.149	101.134	98.2114	118.672	252.544	87.6887	56.7054	87.6887	74.2431	175.377	76.5815
					165	1194.32	925.993	243.19	505.672	430.844	127.441	203.438	229.744	176.547	646.558	284.696	282.358	294.05	137.379	157.255	156.671	206.361	175.377	124.518	171.87	109.319	98.796	98.2114	120.426	250.79	87.1041	57.8746	84.7658	73.0739	180.639	76.5815
					166	1144.63	913.717	244.359	505.087	432.598	124.518	197.007	222.145	172.455	616.159	277.681	282.358	291.127	139.717	161.347	164.855	208.699	174.208	124.518	167.778	108.734	95.873	96.4576	118.672	254.297	88.8579	57.29	83.012	70.7356	180.639	75.4123
					167	1105.46	913.717	247.282	510.348	422.66	123.933	201.1	220.976	171.87	602.129	273.589	281.189	282.358	137.964	164.27	171.87	207.53	171.285	126.856	163.686	108.734	94.7038	92.9501	115.749	250.79	85.935	57.29	80.6736	70.7356	185.316	77.1661
					168	1089.09	937.685	243.19	505.087	424.413	124.518	192.331	223.899	169.532	587.515	261.312	274.173	273.004	137.379	163.686	180.054	205.776	171.87	125.103	164.27	108.149	90.0271	92.9501	113.995	250.205	84.1812	57.29	80.6736	71.9048	181.808	78.9199
					169	1058.11	925.993	241.436	494.564	408.045	124.518	185.9	228.575	167.193	567.054	263.651	270.666	278.85	131.533	165.439	180.639	196.423	172.455	123.933	163.686	109.903	87.6887	92.9501	114.58	247.867	81.2582	59.0437	83.012	70.151	187.069	78.9199
					170	1018.94	920.147	235.006	487.549	404.537	125.687	182.977	232.667	166.609	545.424	256.636	265.989	275.343	127.441	160.763	185.9	194.084	171.285	126.272	168.947	106.98	83.012	94.1192	113.411	254.297	80.089	59.0437	80.089	69.5664	190.577	76.5815
					171	973.345	923.655	233.252	478.196	403.953	126.272	180.639	232.083	170.701	526.717	246.698	260.143	279.435	128.61	161.347	180.639	188.238	164.855	127.441	172.455	105.811	78.3353	97.0422	108.149	248.451	78.3353	59.6283	80.089	68.9818	189.992	77.1661
					172	939.439	905.532	227.406	474.688	397.522	122.18	180.639	223.314	170.116	507.425	237.344	265.989	279.435	131.533	159.593	182.977	188.238	162.516	127.441	171.285	107.565	76.5815	97.6268	107.565	238.513	78.9199	61.9667	78.9199	66.6434	192.915	79.5045
					173	917.224	895.01	227.406	459.489	390.507	122.18	175.377	219.222	170.701	484.042	234.421	275.343	272.42	130.364	161.347	180.639	182.393	160.178	130.949	170.701	105.811	71.9048	98.796	105.226	230.914	75.9969	64.3051	78.3353	64.3051	189.992	78.9199
					174	877.472	924.824	229.16	450.135	392.846	122.18	178.885	223.314	168.362	460.658	223.314	274.758	269.497	128.61	164.27	180.639	173.039	163.101	129.779	172.455	101.719	71.3202	99.3806	104.057	227.991	77.1661	67.8126	75.9969	62.5513	189.992	78.3353
					175	878.057	933.008	227.991	446.628	387.584	122.18	175.377	223.314	170.701	430.844	222.729	268.328	273.004	130.949	168.947	178.885	168.362	161.932	128.61	174.793	102.304	70.7356	98.2114	102.304	227.991	78.9199	70.151	73.6585	62.5513	189.408	80.089
					176	856.427	941.777	231.498	444.29	377.646	127.441	174.793	227.406	168.362	408.045	220.976	273.004	266.574	131.533	170.701	182.393	166.609	161.347	128.026	168.362	98.2114	70.7356	95.2884	101.134	222.145	78.3353	68.3972	72.4894	63.1359	194.084	79.5045
					177	811.998	956.976	225.652	439.028	371.216	128.61	177.716	226.237	168.362	401.03	212.791	266.574	267.158	132.118	171.87	185.316	166.609	160.178	125.103	166.609	97.0422	70.151	89.4425	104.057	214.545	77.7507	67.8126	73.0739	62.5513	191.746	80.089
					178	804.983	940.023	225.068	439.613	370.631	129.195	176.547	224.483	164.855	396.938	220.391	261.312	265.989	132.118	173.039	188.238	162.516	158.424	127.441	163.101	95.873	67.228	89.4425	99.9652	216.883	77.1661	64.8897	75.4123	61.9667	190.577	84.1812
					179	791.537	947.038	221.56	438.444	370.631	126.856	173.039	218.053	165.439	401.614	215.13	262.482	255.467	132.118	169.532	195.254	154.332	157.84	122.764	159.009	95.2884	64.8897	87.6887	97.6268	206.361	80.089	64.3051	77.1661	61.3821	185.316	85.935
					180	793.291	932.424	218.637	432.013	361.862	126.856	170.701	211.622	166.024	399.276	218.637	258.974	252.544	132.118	165.439	194.084	147.317	159.009	123.349	160.763	95.2884	67.228	88.2733	98.2114	209.868	78.3353	64.3051	75.4123	60.7975	187.654	84.7658
					181	786.86	938.269	211.622	412.722	369.462	125.687	169.532	212.791	163.101	395.184	218.053	250.79	247.867	132.118	160.763	198.177	140.302	160.763	123.349	159.593	92.3655	64.3051	88.2733	96.4576	212.791	75.9969	62.5513	73.6585	60.7975	184.146	80.089
					182	766.4	940.023	207.53	394.015	355.432	123.933	166.609	206.361	165.439	393.43	209.284	250.205	244.359	130.364	165.439	198.177	142.056	153.748	119.841	158.424	90.6117	64.8897	86.5196	95.2884	210.453	79.5045	65.4743	69.5664	58.4592	181.223	81.2582
					183	771.076	940.608	190.577	398.691	354.262	123.349	168.362	208.115	165.439	387	205.192	244.944	240.852	130.364	170.701	200.515	141.471	150.24	118.087	158.424	91.1963	60.7975	84.1812	90.6117	217.468	80.6736	66.0588	69.5664	55.5362	177.716	78.9199
					184	755.292	921.316	191.161	383.492	350.17	118.087	166.024	200.515	166.024	375.892	206.945	240.267	236.175	132.118	171.285	203.438	139.133	148.486	116.918	161.347	91.1963	62.5513	81.8428	93.5347	214.545	81.8428	67.228	67.228	57.29	175.962	77.7507
					185	758.8	908.455	186.485	374.723	350.755	112.826	167.193	197.592	162.516	372.385	201.1	235.006	234.421	131.533	174.208	203.438	143.225	141.471	118.087	166.024	90.6117	61.9667	79.5045	92.9501	209.284	83.012	66.6434	67.228	55.5362	173.039	77.7507
					186	749.446	908.455	185.9	379.985	339.063	108.734	165.439	198.761	165.439	360.693	193.5	235.59	230.914	132.118	169.532	199.93	142.056	143.225	119.257	162.516	87.6887	60.2129	78.3353	94.1192	212.207	82.4274	66.0588	67.8126	59.0437	171.285	77.7507
					187	741.847	910.794	184.731	382.323	333.217	108.149	166.609	194.669	167.193	359.524	186.485	233.252	228.575	128.61	169.532	197.592	143.81	139.717	122.18	164.855	88.2733	60.7975	77.1661	92.3655	205.776	83.5966	66.6434	64.8897	59.6283	169.532	75.9969
					188	712.033	902.609	185.316	378.815	322.695	107.565	166.024	191.746	164.27	349.001	181.808	224.483	226.822	127.441	169.532	194.669	144.979	140.887	125.103	159.593	85.3504	57.8746	75.4123	93.5347	204.607	81.8428	64.3051	64.3051	58.4592	172.455	75.9969
					189	707.356	897.348	187.654	370.046	316.264	105.226	163.686	188.238	166.609	344.324	183.562	224.483	223.899	123.933	168.947	194.669	141.471	141.471	124.518	157.84	88.8579	57.29	71.9048	89.4425	206.361	75.9969	63.1359	63.1359	60.2129	170.116	75.4123
					190	704.433	906.702	185.316	361.278	305.741	102.304	166.609	185.9	166.609	357.185	184.731	219.806	225.068	125.687	168.947	189.992	140.887	141.471	123.933	157.84	85.3504	57.8746	72.4894	84.1812	207.53	75.9969	61.3821	63.1359	63.7205	167.193	70.7356
					191	688.649	879.81	187.069	358.355	302.818	100.55	168.362	187.654	172.455	360.108	188.238	214.545	221.56	123.933	170.701	184.731	136.21	142.056	123.933	150.24	84.7658	59.6283	70.151	83.012	206.945	73.0739	60.7975	63.1359	66.0588	163.101	70.7356
					192	688.064	867.534	184.731	346.078	302.818	99.9652	165.439	190.577	171.87	371.216	186.485	214.545	219.806	126.272	171.285	187.654	132.702	140.302	122.764	151.409	84.7658	60.7975	67.8126	79.5045	206.945	73.6585	61.3821	60.2129	68.3972	164.27	71.3202
					193	663.511	849.412	176.547	334.386	294.634	98.796	163.101	191.746	175.377	382.907	187.654	211.622	209.868	127.441	173.039	188.238	134.456	136.21	122.764	151.409	84.1812	63.1359	66.6434	80.6736	197.592	72.4894	60.7975	60.2129	68.3972	164.27	70.7356
					194	660.004	830.12	174.793	323.279	289.373	96.4576	161.347	194.669	173.039	382.907	187.069	213.961	202.853	125.687	175.377	189.992	132.118	135.041	122.18	151.994	80.6736	64.3051	65.4743	81.2582	197.007	73.0739	58.4592	60.7975	66.6434	163.686	67.228
					195	640.712	839.474	168.947	314.51	291.711	97.6268	160.178	195.254	177.131	377.062	188.823	211.622	192.915	121.01	174.208	189.408	129.779	134.456	125.103	151.409	80.6736	67.228	64.3051	81.8428	194.084	71.3202	61.3821	59.0437	65.4743	161.932	64.8897
					196	610.898	817.844	166.024	311.003	298.726	98.2114	155.501	195.838	174.208	379.985	188.823	205.776	187.654	120.426	174.208	187.069	125.687	129.195	122.18	145.563	78.3353	65.4743	62.5513	81.2582	184.146	69.5664	61.3821	58.4592	66.0588	160.178	65.4743
					197	598.622	820.767	164.855	302.818	291.711	97.6268	153.748	195.254	172.455	375.892	189.408	198.177	191.161	116.918	174.208	185.316	125.687	127.441	117.503	145.563	79.5045	61.9667	64.3051	83.012	183.562	68.9818	61.9667	57.8746	67.228	159.009	64.3051
					198	586.345	804.398	166.024	302.234	285.865	100.55	149.071	197.007	178.3	378.815	185.9	200.515	186.485	117.503	170.701	180.639	126.272	128.61	118.672	142.64	80.089	64.3051	62.5513	80.089	178.3	70.151	61.9667	59.6283	67.8126	155.501	63.1359
					199	578.161	772.83	166.609	294.05	280.019	99.3806	147.902	199.346	186.485	386.415	187.654	195.838	191.161	113.411	168.362	177.131	125.687	126.272	122.18	142.64	80.089	66.0588	59.6283	81.8428	178.885	68.3972	62.5513	56.7054	66.0588	153.163	61.9667
					200	567.054	743.016	169.532	297.557	279.435	97.0422	145.563	202.269	186.485	378.815	184.146	191.161	190.577	111.657	168.947	171.285	119.841	127.441	122.18	143.225	76.5815	65.4743	54.9516	82.4274	180.054	65.4743	61.3821	54.9516	64.8897	150.825	63.1359
					201	547.178	755.292	174.793	292.88	275.927	98.796	140.302	200.515	187.069	385.246	187.069	193.5	184.731	111.072	166.609	166.024	121.01	125.103	121.01	144.394	73.6585	67.8126	55.5362	81.2582	174.208	66.6434	63.7205	53.7824	66.0588	149.655	63.1359
					202	548.347	741.847	179.47	289.957	267.158	90.6117	140.887	198.761	188.238	390.507	190.577	190.577	183.562	109.903	157.84	164.855	116.334	125.103	123.349	144.394	72.4894	70.7356	53.7824	81.2582	170.701	67.8126	66.0588	52.0286	68.3972	148.486	59.6283
					203	545.424	730.155	174.793	281.773	261.312	91.7809	135.625	204.022	187.069	393.43	192.915	189.408	182.393	105.226	158.424	159.593	115.749	121.01	121.01	139.717	73.0739	70.7356	53.1978	80.089	173.624	68.3972	67.228	52.6132	69.5664	142.056	58.4592
					204	520.286	726.647	170.701	280.604	254.297	91.7809	134.456	202.269	184.146	401.03	187.069	191.161	180.054	102.888	159.009	151.409	115.165	121.595	115.749	140.302	71.9048	73.6585	50.8595	81.8428	173.624	65.4743	68.9818	53.1978	70.151	139.717	57.29
					205	494.564	706.187	161.932	274.173	255.467	88.8579	127.441	204.022	182.977	389.923	185.9	187.069	176.547	101.719	157.255	149.655	112.826	113.995	115.165	139.133	71.3202	72.4894	50.2749	81.8428	171.285	66.0588	70.7356	53.1978	68.9818	136.21	56.1208
					206	485.796	689.233	162.516	270.081	247.867	92.3655	130.364	195.254	184.146	400.445	182.977	183.562	177.131	99.9652	156.671	144.394	113.995	114.58	115.749	136.21	71.3202	73.6585	46.7673	80.089	172.455	65.4743	70.7356	53.1978	67.228	130.949	54.367
					207	473.519	690.987	160.763	273.589	250.79	91.1963	132.702	189.992	184.146	401.03	181.808	183.562	170.116	98.2114	156.671	142.056	116.334	113.411	115.165	132.118	68.3972	76.5815	46.7673	77.1661	171.285	63.7205	70.7356	52.0286	66.6434	125.687	53.1978
					208	482.288	675.203	161.347	280.019	253.713	90.6117	132.702	189.992	182.977	406.876	185.9	180.639	169.532	96.4576	159.009	141.471	115.165	111.072	113.411	128.61	67.8126	78.3353	45.0135	77.1661	164.27	64.8897	72.4894	53.7824	65.4743	121.595	53.7824
					209	485.211	670.527	160.178	273.589	254.297	91.7809	129.779	185.9	178.885	417.398	188.823	178.885	162.516	95.2884	158.424	142.64	113.995	111.072	115.165	128.026	67.228	78.3353	41.506	80.6736	164.27	62.5513	71.3202	53.1978	66.0588	118.672	53.1978
					210	484.042	672.28	160.763	267.158	260.728	94.1192	128.61	184.731	177.716	419.152	186.485	173.624	159.593	91.7809	158.424	143.81	113.411	113.411	115.165	130.364	63.7205	77.7507	40.3368	80.089	166.024	62.5513	69.5664	52.0286	66.6434	116.918	52.0286
					211	475.858	664.681	161.932	265.405	260.143	94.7038	130.949	183.562	177.131	420.906	184.146	164.27	160.763	88.2733	157.84	150.825	115.165	113.411	110.488	128.026	62.5513	77.7507	39.1676	76.5815	164.27	62.5513	69.5664	51.4441	66.6434	116.334	49.6903
					212	465.919	642.466	158.424	257.805	261.897	92.9501	129.195	175.962	175.377	430.844	189.992	159.009	156.671	87.6887	153.163	153.163	118.672	109.903	114.58	126.856	63.7205	75.4123	40.3368	80.089	168.362	59.6283	67.228	53.7824	65.4743	114.58	48.5211
					213	459.489	616.159	158.424	255.467	263.651	92.9501	130.364	174.208	172.455	439.613	186.485	161.932	150.825	87.1041	147.317	153.163	116.918	109.319	111.657	127.441	61.9667	76.5815	42.0906	78.3353	170.701	59.6283	64.3051	52.6132	65.4743	113.995	45.5981
					214	442.536	612.067	154.332	246.113	263.066	91.1963	129.779	169.532	171.285	440.782	184.146	153.163	150.825	86.5196	149.655	149.655	118.672	109.903	109.903	126.856	64.3051	77.1661	40.9214	78.3353	172.455	56.7054	64.3051	52.6132	64.8897	105.226	44.429
					215	439.028	605.052	155.501	242.021	261.312	90.6117	129.195	166.024	173.039	434.936	187.654	153.163	147.902	84.7658	146.732	147.902	121.01	107.565	108.734	125.687	64.8897	75.4123	42.6752	75.4123	173.624	54.367	65.4743	51.4441	64.3051	101.134	44.429
					216	433.767	612.067	149.655	234.421	260.143	88.2733	130.364	164.27	170.701	427.336	179.47	151.409	147.317	83.012	149.071	147.317	123.933	103.473	105.811	124.518	63.7205	75.4123	42.0906	76.5815	171.87	53.1978	64.8897	49.6903	63.1359	98.796	40.9214
					217	424.998	599.791	147.317	226.822	256.636	88.2733	132.702	161.932	171.87	426.167	177.131	150.825	144.979	84.1812	150.825	139.717	126.272	102.304	106.98	122.764	63.1359	74.8277	42.0906	77.7507	173.039	50.2749	63.7205	49.6903	61.9667	96.4576	39.7522
					218	408.045	600.96	145.563	226.822	257.805	88.2733	130.949	159.593	166.024	436.69	180.639	149.655	142.056	81.8428	153.748	140.302	128.026	102.304	106.98	118.087	63.7205	70.7356	42.0906	74.8277	164.27	49.6903	63.1359	49.1057	63.1359	90.6117	39.1676
					219	377.646	594.53	143.81	226.237	253.128	91.1963	133.287	157.255	168.362	432.013	182.977	144.979	140.887	78.3353	156.086	137.379	133.871	98.796	105.226	118.087	67.228	70.151	38.583	74.2431	160.178	49.6903	62.5513	49.6903	61.9667	91.1963	38.583
					220	370.046	582.253	147.317	220.976	258.389	92.3655	130.949	160.178	161.932	436.69	184.731	140.887	139.717	74.2431	152.578	137.379	133.871	99.3806	103.473	122.18	65.4743	68.9818	37.4139	77.7507	155.501	45.5981	60.2129	49.6903	62.5513	90.6117	38.583
					221	359.524	565.3	147.902	216.299	250.79	91.1963	125.687	157.84	158.424	454.812	180.639	140.302	139.717	74.2431	148.486	134.456	133.871	102.888	105.226	119.841	64.3051	70.7356	36.2447	77.7507	147.317	43.8444	60.7975	50.8595	61.9667	91.1963	40.3368
					222	349.001	571.146	146.732	215.714	253.128	91.1963	123.933	158.424	160.178	467.673	177.716	139.133	136.794	71.3202	147.902	131.533	132.702	101.134	101.134	115.749	64.8897	68.9818	37.9985	74.2431	149.071	42.0906	61.9667	50.8595	60.7975	87.1041	40.9214
					223	337.894	553.024	139.717	209.284	253.128	91.7809	116.918	155.501	153.748	470.596	173.039	132.118	136.21	69.5664	148.486	132.118	130.364	99.9652	98.2114	111.072	63.7205	68.3972	40.3368	74.2431	145.563	40.9214	60.7975	49.1057	61.3821	90.6117	39.7522
					224	328.54	538.409	138.548	198.177	256.636	91.7809	115.749	150.825	150.24	465.335	174.208	129.195	135.625	67.8126	151.409	134.456	129.195	99.9652	99.3806	111.072	63.7205	69.5664	43.8444	72.4894	141.471	39.7522	59.6283	49.6903	59.0437	87.1041	40.9214
					225	303.403	524.379	135.041	191.161	259.559	90.0271	112.242	150.825	149.071	466.504	177.131	125.103	130.364	65.4743	150.24	136.794	132.118	98.796	94.1192	109.319	63.1359	69.5664	44.429	71.3202	140.887	40.9214	60.2129	50.8595	58.4592	84.1812	42.6752
					226	284.112	526.717	130.364	188.823	256.051	88.8579	111.072	150.24	147.317	466.504	177.131	126.272	128.026	64.3051	146.732	136.21	129.195	98.2114	90.0271	107.565	62.5513	71.3202	47.3519	70.151	137.379	40.9214	60.2129	51.4441	57.8746	81.2582	42.6752
					227	278.266	513.856	126.272	185.316	255.467	87.6887	105.811	147.317	150.24	468.258	172.455	126.272	126.856	59.6283	147.902	134.456	130.949	96.4576	87.1041	109.903	59.6283	70.151	47.9365	70.151	135.625	40.9214	63.1359	50.8595	56.1208	77.7507	43.2598
					228	268.912	517.364	124.518	180.639	253.128	89.4425	104.057	146.148	150.24	463.581	166.024	124.518	122.18	57.8746	150.24	134.456	132.702	97.6268	85.935	111.072	58.4592	70.7356	47.9365	67.8126	132.702	38.583	62.5513	50.8595	54.9516	77.7507	43.8444
					229	253.713	509.764	121.01	185.316	258.389	91.1963	99.9652	142.64	148.486	465.919	164.27	123.349	123.933	57.8746	148.486	135.041	132.702	97.0422	85.3504	108.149	57.8746	66.6434	49.1057	65.4743	132.118	37.9985	61.9667	50.8595	52.0286	76.5815	45.5981
					230	239.683	509.764	118.672	185.316	257.22	90.0271	98.796	137.379	152.578	460.074	159.009	123.349	121.595	57.29	148.486	133.871	133.871	96.4576	83.012	107.565	56.7054	66.0588	50.2749	67.228	128.61	35.6601	62.5513	52.6132	50.8595	75.4123	43.2598
					231	228.575	519.117	117.503	181.808	256.636	88.2733	96.4576	139.717	146.148	458.32	152.578	121.01	122.764	55.5362	144.979	130.949	128.026	94.7038	84.7658	106.396	57.29	65.4743	52.0286	63.1359	128.61	34.4909	63.7205	52.0286	50.8595	76.5815	44.429
					232	213.961	510.933	114.58	184.146	253.128	86.5196	95.2884	137.964	150.24	462.412	148.486	114.58	125.103	54.367	144.979	129.779	131.533	90.6117	84.7658	104.057	58.4592	62.5513	53.1978	60.7975	129.195	32.1525	63.7205	52.6132	52.6132	73.6585	45.5981
					233	211.622	499.241	112.826	178.885	244.944	84.7658	92.9501	137.964	146.148	460.074	142.64	115.165	123.349	54.9516	142.056	128.61	129.779	91.1963	84.1812	106.396	58.4592	61.3821	52.6132	59.0437	126.272	30.9834	61.3821	52.6132	53.7824	70.7356	47.3519
					234	199.93	500.995	111.657	180.639	234.421	83.012	94.7038	143.225	142.056	481.119	143.225	112.826	122.18	54.367	138.548	128.026	128.026	90.6117	82.4274	106.396	59.6283	64.3051	52.6132	59.0437	125.687	31.5679	64.3051	54.9516	53.1978	72.4894	48.5211
					235	201.684	494.564	109.903	180.054	233.837	82.4274	95.2884	148.486	143.81	482.288	142.056	111.657	119.257	53.7824	139.717	130.949	127.441	91.7809	80.089	102.304	60.2129	66.0588	50.8595	57.8746	124.518	30.9834	62.5513	52.6132	52.6132	72.4894	48.5211
					236	195.838	484.626	105.226	180.639	229.16	77.7507	96.4576	148.486	137.964	486.38	137.964	107.565	119.841	52.6132	139.133	135.041	124.518	88.8579	78.3353	101.719	60.2129	67.228	51.4441	59.0437	121.595	28.645	61.3821	50.8595	53.7824	72.4894	52.0286
					237	192.331	481.119	100.55	181.223	230.329	78.3353	95.2884	144.979	134.456	487.549	136.794	103.473	117.503	52.0286	142.056	137.379	126.272	88.2733	78.3353	101.134	61.3821	65.4743	51.4441	57.29	119.257	27.4758	63.1359	50.8595	56.1208	70.7356	56.1208
					238	196.423	469.427	95.873	174.208	225.068	77.1661	95.2884	143.225	135.625	489.888	137.379	104.642	112.826	53.7824	139.717	137.964	126.272	85.3504	77.1661	97.6268	59.0437	66.6434	51.4441	56.7054	122.18	27.4758	62.5513	52.0286	56.7054	70.151	54.9516
					239	188.823	447.797	87.6887	171.285	224.483	77.7507	95.873	144.394	134.456	488.134	135.041	101.719	112.826	53.1978	141.471	136.21	125.103	84.1812	77.1661	99.9652	59.0437	64.8897	52.0286	55.5362	123.933	26.3066	60.2129	50.2749	54.9516	68.9818	56.7054
					240	185.9	439.613	80.6736	167.778	225.652	78.3353	93.5347	144.394	129.779	481.703	128.61	99.9652	111.657	54.367	144.394	130.949	128.026	81.8428	75.9969	98.2114	59.6283	63.7205	52.0286	56.7054	124.518	22.7991	57.29	50.8595	53.1978	66.6434	58.4592
					241	171.87	431.429	82.4274	168.947	223.314	76.5815	94.7038	140.302	131.533	479.95	126.272	98.2114	113.411	52.0286	142.056	130.949	124.518	80.089	76.5815	98.2114	56.7054	64.3051	54.367	56.7054	121.595	22.7991	54.9516	52.0286	54.9516	64.8897	61.3821
					242	173.039	423.829	83.012	158.424	220.391	75.4123	94.7038	139.717	132.702	481.119	127.441	95.2884	112.826	52.0286	140.302	131.533	123.349	76.5815	77.1661	96.4576	54.367	61.9667	54.367	56.7054	116.918	22.2145	53.7824	51.4441	52.6132	62.5513	61.9667
					243	166.024	413.891	83.5966	151.994	215.714	75.9969	95.2884	137.964	130.364	491.642	127.441	97.0422	113.411	51.4441	140.302	128.61	121.595	75.9969	80.089	92.9501	54.367	61.9667	54.9516	57.29	116.918	21.6299	52.0286	49.1057	52.0286	60.7975	63.1359
					244	157.255	399.276	79.5045	153.163	216.299	73.6585	94.1192	139.133	127.441	495.149	128.026	98.796	113.411	50.2749	138.548	125.687	121.595	73.6585	80.089	92.3655	52.6132	59.6283	54.9516	59.0437	112.242	22.2145	50.8595	47.9365	51.4441	62.5513	64.3051
					245	152.578	384.077	74.8277	144.979	211.622	74.2431	94.1192	137.379	125.103	496.318	125.687	97.0422	108.149	50.2749	137.379	125.687	116.918	71.9048	80.6736	92.3655	50.8595	56.7054	53.7824	58.4592	111.072	22.7991	48.5211	46.7673	51.4441	67.228	63.7205
					246	136.21	385.246	70.7356	139.133	210.453	71.9048	91.7809	129.195	125.103	500.41	123.349	101.134	108.149	53.7824	136.794	119.841	118.087	74.2431	83.012	92.9501	52.6132	54.367	53.1978	58.4592	112.242	22.2145	46.1827	45.0135	52.6132	67.228	63.7205
					247	133.871	379.985	65.4743	136.21	208.115	68.9818	93.5347	129.779	123.349	491.642	118.672	99.9652	107.565	54.9516	136.794	118.087	117.503	73.6585	80.089	92.3655	52.0286	54.367	54.367	56.7054	112.826	21.6299	45.5981	42.6752	52.6132	64.8897	63.7205
					248	129.195	371.8	64.3051	136.21	197.007	67.228	88.8579	130.364	121.01	494.564	119.841	97.6268	105.226	53.7824	135.041	113.995	114.58	70.151	80.089	89.4425	50.8595	54.9516	53.7824	57.29	108.734	22.2145	47.3519	42.6752	53.1978	65.4743	63.7205
					249	128.61	375.892	57.29	133.871	194.669	64.3051	85.3504	129.779	121.01	508.01	119.257	101.719	102.304	55.5362	132.118	108.734	113.995	70.7356	80.089	90.0271	50.8595	55.5362	53.7824	59.0437	109.319	22.2145	46.1827	42.0906	54.367	68.9818	64.8897
					250	135.625	368.877	52.6132	136.21	189.992	63.1359	82.4274	134.456	125.687	503.918	115.165	100.55	102.304	55.5362	132.702	104.642	111.072	71.3202	77.1661	87.1041	50.2749	56.1208	50.8595	56.1208	104.057	22.2145	45.5981	39.1676	54.367	68.3972	68.9818
					251	135.041	370.631	49.1057	137.379	184.731	61.3821	78.9199	137.379	126.272	509.764	118.087	95.2884	102.304	53.7824	136.794	101.719	114.58	68.9818	81.8428	83.5966	50.8595	54.367	46.7673	56.7054	99.9652	19.8761	47.3519	39.7522	54.9516	67.228	71.3202
					252	135.625	361.862	46.7673	137.964	185.9	59.0437	81.2582	140.302	121.595	526.132	117.503	98.2114	103.473	51.4441	130.364	104.642	111.072	68.9818	83.5966	83.012	49.6903	53.1978	47.9365	56.7054	97.0422	21.0453	47.3519	39.7522	56.7054	69.5664	71.9048
					253	139.133	353.678	46.1827	137.379	178.885	60.2129	82.4274	140.887	121.01	526.717	111.072	98.2114	101.719	52.0286	125.687	101.134	108.734	70.151	82.4274	84.7658	47.9365	52.6132	46.1827	57.29	98.796	21.6299	45.5981	37.9985	57.29	71.3202	71.9048
					254	144.394	352.509	46.1827	141.471	178.3	60.7975	78.9199	142.056	122.764	531.394	110.488	94.7038	100.55	52.0286	124.518	98.796	104.057	66.6434	83.012	86.5196	47.3519	52.0286	45.0135	59.0437	97.6268	20.4607	45.0135	38.583	57.8746	74.2431	70.151
					255	149.655	347.247	45.5981	138.548	177.131	64.3051	73.0739	145.563	125.687	537.24	110.488	90.6117	98.2114	50.8595	121.595	99.3806	101.719	64.8897	80.6736	85.3504	46.1827	51.4441	45.0135	60.7975	97.6268	19.8761	46.1827	36.2447	59.0437	74.8277	68.9818
					256	153.748	334.386	46.1827	135.625	172.455	63.1359	73.0739	144.394	126.856	520.286	105.226	88.8579	97.6268	52.0286	121.595	100.55	100.55	64.8897	79.5045	84.1812	43.8444	51.4441	44.429	61.3821	99.9652	19.8761	47.9365	36.2447	59.0437	77.1661	70.7356
					257	156.671	322.695	48.5211	130.949	173.624	62.5513	70.151	139.717	126.272	524.379	104.057	88.8579	97.6268	53.7824	116.334	99.9652	95.873	65.4743	80.089	81.8428	41.506	51.4441	44.429	60.7975	101.719	19.2915	49.1057	36.2447	59.0437	77.1661	73.0739
					258	155.501	323.864	44.429	133.287	168.947	64.8897	71.9048	136.21	126.856	517.364	99.9652	89.4425	94.7038	54.367	113.995	101.134	97.0422	64.8897	83.5966	78.3353	41.506	49.6903	45.5981	56.1208	102.304	19.2915	50.2749	35.6601	60.2129	77.1661	72.4894
					259	156.671	326.202	45.0135	130.364	171.285	66.0588	73.6585	136.794	128.61	502.164	94.7038	91.7809	91.1963	53.1978	111.657	102.304	96.4576	61.9667	82.4274	79.5045	41.506	48.5211	46.1827	55.5362	102.888	19.8761	49.1057	35.0755	61.3821	74.8277	70.151
					260	156.086	309.249	43.2598	131.533	170.701	66.6434	74.8277	139.133	125.103	497.487	91.7809	90.0271	90.0271	54.9516	109.903	102.304	98.796	60.2129	82.4274	80.6736	40.9214	48.5211	45.0135	55.5362	101.134	20.4607	46.7673	37.4139	59.6283	74.2431	70.151
					261	155.501	302.818	46.7673	128.61	164.855	66.6434	78.3353	138.548	126.856	497.487	91.1963	91.1963	88.8579	54.367	105.226	102.304	97.0422	60.2129	82.4274	78.9199	40.9214	47.9365	42.0906	53.1978	99.9652	21.0453	46.1827	37.4139	60.2129	75.4123	70.7356
					262	159.009	299.311	47.9365	130.364	163.101	68.3972	78.3353	136.21	125.103	499.826	91.1963	90.0271	89.4425	54.9516	103.473	104.057	95.873	58.4592	80.6736	78.3353	40.3368	47.9365	38.583	52.0286	97.0422	20.4607	46.1827	36.8293	59.6283	73.6585	71.9048
					263	158.424	299.311	50.2749	129.779	159.593	68.9818	81.2582	136.794	121.595	495.734	87.6887	91.7809	88.8579	55.5362	104.057	101.134	93.5347	59.0437	80.089	78.3353	39.7522	46.7673	38.583	51.4441	98.796	17.5377	45.0135	35.0755	59.6283	73.6585	70.7356
					264	156.671	290.542	52.6132	128.026	160.763	68.9818	81.8428	136.794	122.18	500.995	81.8428	90.6117	85.935	55.5362	102.888	101.134	90.6117	60.2129	78.9199	77.7507	39.7522	45.0135	35.6601	49.6903	100.55	17.5377	45.5981	35.6601	59.6283	72.4894	70.151
					265	153.748	289.373	52.0286	129.195	157.255	70.7356	84.1812	137.379	111.657	502.164	83.012	89.4425	87.1041	58.4592	102.304	101.134	87.1041	58.4592	77.7507	73.0739	39.1676	43.2598	34.4909	50.2749	101.719	17.5377	43.2598	37.4139	60.2129	73.6585	69.5664
					266	153.748	278.85	51.4441	129.195	154.332	70.151	82.4274	138.548	109.319	505.087	82.4274	88.2733	86.5196	60.7975	99.3806	104.057	83.012	55.5362	75.4123	73.6585	38.583	42.0906	33.9063	50.2749	100.55	18.7069	43.8444	37.4139	59.6283	71.3202	68.9818
					267	152.578	275.343	53.1978	125.103	150.825	73.0739	87.1041	136.794	106.98	491.057	80.6736	87.6887	85.3504	60.7975	98.796	104.642	81.8428	54.9516	74.2431	75.9969	37.9985	45.0135	32.1525	50.2749	97.6268	20.4607	43.2598	37.4139	59.6283	71.9048	66.6434
					268	143.81	267.158	53.1978	126.272	146.732	75.9969	89.4425	133.871	101.719	486.965	83.012	88.2733	87.1041	59.0437	97.6268	103.473	80.089	54.367	75.4123	72.4894	37.4139	43.8444	30.9834	50.2749	95.2884	20.4607	42.6752	35.6601	59.6283	69.5664	67.228
					269	139.717	250.79	54.9516	125.687	144.394	77.1661	91.7809	132.118	103.473	481.703	83.012	88.2733	87.6887	60.7975	96.4576	101.134	79.5045	58.4592	73.0739	71.9048	36.2447	42.6752	28.645	50.2749	94.1192	21.0453	40.9214	33.9063	60.7975	68.9818	66.6434
					270	139.717	245.528	54.9516	122.764	142.056	78.9199	91.7809	128.61	102.888	479.95	83.5966	87.1041	84.1812	61.3821	94.7038	99.3806	76.5815	58.4592	70.7356	73.6585	34.4909	43.2598	26.8912	50.8595	91.7809	21.0453	39.1676	35.0755	60.7975	70.7356	66.6434
					271	139.133	236.76	56.1208	127.441	142.64	80.089	92.3655	126.856	101.134	477.027	84.1812	87.6887	84.7658	61.9667	95.2884	98.796	75.9969	56.7054	69.5664	69.5664	33.3217	40.9214	25.722	51.4441	91.1963	21.6299	37.9985	35.6601	61.3821	70.151	66.0588
					272	139.133	227.991	56.1208	124.518	140.887	78.9199	92.9501	118.087	102.888	459.489	85.3504	87.1041	82.4274	61.9667	92.9501	98.2114	74.2431	54.9516	70.7356	70.151	32.7371	39.1676	24.5528	52.0286	91.1963	20.4607	35.6601	32.7371	59.0437	69.5664	64.3051
					273	139.717	215.13	57.29	125.687	140.887	80.6736	92.9501	113.995	99.3806	457.735	84.7658	84.7658	80.6736	60.7975	89.4425	94.7038	74.2431	51.4441	68.3972	68.3972	32.7371	37.4139	23.9683	52.0286	90.6117	19.8761	36.2447	33.3217	60.2129	68.3972	63.7205
					274	140.302	214.545	59.6283	123.933	146.732	80.6736	93.5347	114.58	97.0422	455.397	86.5196	86.5196	80.6736	61.9667	90.0271	90.6117	73.0739	50.8595	70.151	67.8126	30.9834	36.2447	22.7991	51.4441	91.1963	20.4607	35.6601	33.3217	57.29	70.7356	60.7975
					275	132.118	201.684	60.2129	120.426	145.563	80.089	95.873	111.072	91.7809	453.643	88.2733	84.7658	78.3353	62.5513	88.2733	90.0271	71.9048	49.6903	65.4743	66.6434	30.3988	36.2447	22.2145	51.4441	91.7809	20.4607	32.7371	35.0755	56.7054	71.9048	56.7054
					276	121.595	201.1	59.6283	122.764	146.732	80.089	98.2114	111.072	88.2733	454.812	90.0271	84.1812	75.4123	61.3821	88.2733	90.6117	73.6585	52.6132	64.8897	65.4743	30.3988	38.583	21.6299	50.2749	83.012	21.6299	30.9834	35.0755	55.5362	73.0739	56.1208
					277	116.334	201.1	59.0437	121.01	144.979	77.1661	97.0422	107.565	88.8579	452.474	90.0271	83.012	75.4123	63.1359	85.935	88.2733	73.6585	53.1978	65.4743	64.8897	30.3988	37.9985	19.8761	49.6903	81.2582	22.2145	33.3217	36.8293	55.5362	74.8277	54.367
					278	111.072	201.1	58.4592	121.01	146.732	77.7507	95.873	105.811	90.0271	444.874	89.4425	84.7658	73.0739	62.5513	83.5966	90.0271	70.151	53.7824	64.8897	64.3051	29.2296	36.2447	19.8761	50.2749	75.9969	22.2145	33.9063	36.8293	53.7824	76.5815	54.9516
					279	108.149	199.346	57.8746	117.503	148.486	78.9199	96.4576	104.642	90.0271	446.628	88.2733	84.7658	71.3202	63.1359	83.5966	89.4425	68.9818	53.1978	63.7205	65.4743	29.8142	36.2447	16.3686	49.1057	73.6585	21.0453	34.4909	33.9063	51.4441	79.5045	51.4441
					280	102.888	202.269	60.2129	116.334	144.979	80.6736	97.6268	103.473	88.8579	444.874	90.0271	83.012	69.5664	63.7205	83.5966	91.7809	66.6434	52.6132	63.7205	66.6434	30.3988	36.8293	15.784	47.3519	71.9048	21.0453	34.4909	32.7371	52.0286	79.5045	50.8595
					281	101.134	202.269	60.2129	115.165	144.394	80.6736	99.9652	100.55	91.1963	434.352	88.8579	84.7658	68.3972	63.1359	84.1812	93.5347	66.6434	51.4441	60.2129	66.6434	29.8142	37.9985	15.1994	46.1827	70.151	22.7991	37.4139	32.7371	50.8595	79.5045	48.5211
					282	101.719	199.346	64.3051	110.488	140.887	78.3353	99.9652	100.55	94.1192	419.152	89.4425	84.7658	64.8897	62.5513	85.3504	93.5347	65.4743	50.8595	60.2129	67.228	29.8142	38.583	14.0302	44.429	69.5664	22.2145	38.583	33.9063	50.2749	77.7507	47.3519
					283	99.3806	197.592	66.6434	111.657	137.964	76.5815	96.4576	104.642	98.2114	408.63	86.5196	83.012	64.8897	63.1359	86.5196	94.7038	66.6434	51.4441	60.7975	66.6434	30.3988	40.9214	13.4456	44.429	68.9818	21.0453	39.1676	35.0755	50.2749	74.2431	46.7673
					284	93.5347	192.331	68.9818	113.995	136.21	78.9199	96.4576	107.565	101.719	397.522	85.3504	77.1661	63.1359	61.3821	88.2733	96.4576	64.8897	50.2749	57.8746	64.3051	29.2296	43.8444	12.861	43.8444	67.228	21.0453	38.583	35.6601	52.0286	74.8277	47.3519
					285	91.1963	195.254	68.3972	114.58	133.871	80.6736	95.873	106.396	101.134	393.43	87.1041	80.6736	63.1359	61.9667	88.8579	94.7038	66.6434	48.5211	59.0437	62.5513	29.2296	44.429	12.861	43.8444	63.7205	22.2145	37.9985	35.6601	51.4441	75.4123	46.7673
					286	91.1963	194.669	70.7356	117.503	132.118	78.9199	95.873	104.057	100.55	380.569	84.1812	79.5045	63.7205	60.7975	90.6117	95.2884	65.4743	47.9365	59.0437	65.4743	30.3988	45.0135	12.2764	43.8444	63.1359	21.0453	36.2447	35.0755	49.6903	75.4123	46.7673
					287	88.8579	191.161	71.3202	115.165	128.61	80.6736	94.1192	102.888	99.9652	358.939	83.5966	75.9969	66.0588	60.2129	91.7809	94.1192	65.4743	43.8444	60.2129	64.8897	30.3988	45.5981	13.4456	42.6752	61.3821	22.7991	34.4909	35.0755	47.3519	75.4123	46.7673
					288	85.3504	191.746	71.9048	112.826	125.687	83.012	93.5347	98.796	96.4576	351.34	83.012	76.5815	64.8897	59.6283	88.8579	97.6268	64.3051	43.2598	58.4592	67.228	31.5679	46.1827	13.4456	44.429	60.7975	22.7991	33.9063	35.6601	47.9365	75.4123	42.0906
					289	88.8579	188.238	73.0739	109.903	123.933	85.935	94.7038	95.873	99.9652	330.879	78.9199	78.9199	66.6434	59.0437	85.935	98.2114	61.3821	42.6752	54.9516	70.151	31.5679	46.7673	14.0302	45.0135	60.7975	22.7991	32.7371	35.6601	46.1827	75.4123	40.3368
					290	89.4425	191.746	77.1661	109.319	122.18	85.3504	92.3655	94.7038	103.473	311.003	80.089	75.9969	65.4743	60.7975	89.4425	95.873	61.9667	42.0906	53.7824	68.3972	30.3988	46.1827	12.861	43.8444	60.2129	22.2145	33.9063	35.0755	45.0135	75.4123	42.6752
					291	86.5196	186.485	75.4123	107.565	120.426	84.1812	91.1963	93.5347	104.642	306.911	82.4274	75.4123	61.9667	61.3821	90.6117	95.873	60.7975	41.506	56.1208	64.8897	30.3988	48.5211	12.861	45.0135	56.1208	22.2145	33.3217	36.2447	45.5981	74.2431	44.429
					292	81.8428	175.962	75.4123	106.396	120.426	83.5966	91.7809	91.7809	106.396	294.05	82.4274	78.9199	60.2129	63.1359	88.2733	95.2884	64.3051	42.6752	56.1208	64.8897	29.8142	48.5211	12.861	41.506	56.7054	22.2145	33.3217	35.0755	44.429	74.2431	45.5981
					293	78.9199	174.208	74.8277	109.319	118.672	80.089	92.3655	87.6887	102.304	279.435	80.089	79.5045	61.9667	64.8897	88.8579	93.5347	67.228	43.2598	56.1208	63.7205	29.2296	49.1057	12.2764	38.583	56.7054	22.2145	32.7371	34.4909	43.8444	74.2431	46.7673
					294	74.8277	166.609	71.3202	109.903	116.334	80.089	92.3655	88.2733	100.55	277.681	80.089	79.5045	61.9667	64.8897	86.5196	92.3655	67.228	43.2598	56.7054	63.7205	28.0604	52.6132	11.6918	37.9985	55.5362	22.7991	30.9834	35.0755	42.0906	74.8277	44.429
					295	72.4894	164.855	67.228	113.411	111.657	77.7507	90.0271	88.8579	104.642	268.912	77.1661	78.9199	61.9667	64.3051	86.5196	92.9501	67.228	42.6752	56.7054	64.8897	27.4758	54.367	11.6918	37.9985	53.7824	22.2145	29.8142	34.4909	41.506	72.4894	42.0906
					296	73.6585	159.009	68.3972	113.995	107.565	74.8277	90.0271	89.4425	106.396	261.897	77.7507	78.9199	66.6434	64.8897	86.5196	88.8579	63.7205	43.8444	53.7824	63.1359	27.4758	54.9516	12.2764	37.4139	54.367	23.9683	28.645	34.4909	40.3368	70.7356	42.6752
					297	73.6585	147.902	67.8126	112.826	104.642	73.0739	87.6887	88.8579	105.811	249.621	81.2582	75.9969	66.0588	66.6434	89.4425	88.2733	63.7205	42.6752	52.6132	63.1359	26.3066	54.9516	12.2764	36.2447	54.367	23.3837	28.0604	33.9063	39.7522	74.2431	42.0906
					298	73.6585	150.24	67.8126	115.749	101.719	74.8277	87.6887	85.935	104.642	231.498	81.8428	75.4123	67.228	66.6434	88.8579	85.935	61.3821	45.0135	54.367	64.3051	25.722	53.7824	12.861	37.4139	54.9516	23.3837	27.4758	32.1525	41.506	74.2431	40.9214
					299	73.6585	147.902	68.3972	117.503	99.9652	74.2431	83.5966	84.1812	104.642	218.053	83.5966	75.9969	67.8126	66.6434	91.1963	84.1812	59.6283	44.429	54.9516	67.228	24.5528	54.9516	14.0302	37.9985	54.9516	22.2145	26.8912	32.7371	40.9214	68.9818	41.506
					300	72.4894	146.732	71.3202	115.749	99.9652	72.4894	81.8428	86.5196	102.888	212.207	80.6736	77.1661	68.3972	67.8126	91.1963	83.012	58.4592	43.8444	53.1978	67.8126	25.1374	54.367	14.0302	40.9214	54.9516	22.7991	26.8912	32.7371	40.9214	69.5664	42.0906
					301	71.3202	139.717	70.7356	113.995	99.9652	72.4894	78.3353	84.7658	104.057	196.423	81.8428	74.8277	66.6434	68.3972	87.6887	84.1812	57.8746	45.0135	54.367	67.8126	25.1374	56.1208	14.0302	40.3368	52.0286	23.9683	25.722	32.1525	40.9214	70.151	42.0906
					302	67.8126	137.964	68.9818	112.826	98.2114	70.7356	75.9969	83.5966	101.134	192.331	84.7658	75.4123	67.228	68.3972	85.935	81.2582	58.4592	42.6752	53.7824	67.8126	23.9683	56.1208	15.784	43.2598	51.4441	23.9683	25.1374	31.5679	39.7522	70.151	42.6752
					303	68.3972	133.871	70.7356	110.488	100.55	68.3972	75.9969	82.4274	104.057	181.223	84.1812	74.8277	65.4743	68.9818	84.7658	81.8428	58.4592	43.2598	55.5362	68.9818	23.3837	56.1208	16.3686	43.2598	50.2749	24.5528	24.5528	29.2296	38.583	71.3202	42.6752
					304	64.3051	129.195	72.4894	113.995	97.6268	66.6434	74.2431	80.6736	104.642	171.87	85.935	75.9969	66.0588	68.3972	85.3504	80.6736	59.0437	42.0906	57.8746	67.228	23.9683	56.1208	17.5377	42.6752	49.1057	23.3837	23.3837	30.9834	38.583	73.6585	45.5981
					305	63.7205	129.195	74.8277	113.995	94.7038	64.8897	70.151	81.8428	105.226	174.793	87.6887	75.4123	64.8897	69.5664	84.7658	78.9199	58.4592	41.506	57.8746	66.0588	25.1374	53.7824	16.9532	42.0906	49.6903	22.2145	23.3837	29.2296	37.9985	71.9048	45.5981
					306	64.8897	125.687	74.8277	113.411	92.3655	60.7975	70.151	85.3504	104.642	169.532	87.6887	73.0739	63.1359	73.6585	83.5966	80.089	57.8746	41.506	56.1208	67.8126	25.1374	55.5362	17.5377	40.9214	49.6903	22.2145	21.6299	29.8142	36.8293	74.8277	45.5981
					307	63.7205	122.18	75.4123	114.58	91.1963	59.0437	67.228	84.1812	104.642	165.439	90.0271	71.9048	60.7975	72.4894	84.1812	80.6736	59.0437	37.9985	57.29	69.5664	23.3837	54.9516	18.1223	41.506	50.8595	22.2145	23.3837	30.3988	34.4909	74.2431	44.429
					308	64.3051	121.01	75.9969	114.58	91.1963	57.8746	66.6434	86.5196	101.719	160.763	90.6117	72.4894	63.1359	74.2431	82.4274	80.6736	59.0437	38.583	59.0437	68.3972	23.3837	56.1208	18.1223	39.7522	50.8595	22.2145	23.3837	29.2296	32.1525	71.9048	43.2598
					309	63.7205	121.595	78.3353	112.242	92.3655	55.5362	64.3051	86.5196	102.304	162.516	90.6117	72.4894	63.7205	75.4123	81.8428	81.8428	60.7975	37.9985	60.2129	70.7356	24.5528	57.8746	19.2915	38.583	52.0286	22.7991	23.9683	28.645	29.8142	73.0739	43.2598
					310	61.9667	123.349	80.6736	111.072	91.7809	55.5362	63.7205	86.5196	101.134	163.686	91.1963	73.0739	65.4743	78.3353	81.2582	83.5966	62.5513	37.9985	58.4592	69.5664	25.1374	56.1208	19.2915	36.2447	53.1978	22.7991	23.3837	28.0604	29.8142	71.3202	43.8444
					311	60.2129	126.272	79.5045	107.565	89.4425	54.367	63.1359	84.7658	104.642	167.778	91.7809	73.0739	63.7205	77.7507	81.2582	85.935	61.9667	39.7522	59.6283	68.3972	23.3837	56.1208	20.4607	36.2447	51.4441	22.2145	22.7991	27.4758	28.0604	71.3202	47.9365
					312	58.4592	127.441	78.3353	104.642	84.1812	52.0286	63.7205	84.7658	106.98	160.178	90.6117	68.9818	61.3821	77.7507	78.3353	87.6887	63.7205	39.7522	60.7975	68.3972	23.9683	54.9516	21.0453	35.6601	53.1978	21.6299	24.5528	25.722	28.645	69.5664	46.7673
					313	59.6283	127.441	80.089	103.473	84.1812	50.8595	61.3821	84.7658	108.734	156.671	87.6887	67.8126	60.2129	78.9199	80.089	87.6887	62.5513	39.7522	62.5513	68.3972	22.7991	53.7824	21.6299	35.0755	53.7824	21.0453	23.3837	22.7991	28.0604	68.9818	48.5211
					314	61.3821	126.856	80.089	99.3806	83.5966	50.2749	60.2129	83.012	111.072	149.071	87.1041	66.6434	60.7975	76.5815	83.5966	86.5196	59.6283	37.9985	63.7205	69.5664	23.9683	51.4441	23.3837	36.8293	55.5362	20.4607	23.3837	22.2145	27.4758	68.9818	48.5211
					315	59.6283	124.518	82.4274	99.3806	80.6736	49.6903	60.7975	83.012	113.995	144.394	87.6887	65.4743	59.0437	73.0739	83.5966	87.1041	59.6283	36.2447	63.1359	66.6434	22.7991	50.8595	25.1374	36.2447	56.7054	19.8761	22.2145	21.6299	28.0604	68.3972	49.6903
					316	59.6283	124.518	82.4274	100.55	75.9969	47.3519	61.3821	82.4274	111.072	151.994	88.2733	63.1359	59.0437	71.9048	82.4274	86.5196	60.2129	35.6601	63.7205	66.6434	22.7991	52.6132	25.1374	33.3217	57.8746	19.8761	21.6299	21.0453	28.645	66.0588	48.5211
					317	58.4592	123.933	81.2582	98.2114	75.9969	46.7673	58.4592	81.2582	108.734	146.732	92.9501	66.6434	57.8746	73.0739	80.6736	85.935	59.0437	36.8293	62.5513	64.8897	22.2145	52.6132	26.3066	33.9063	56.7054	20.4607	21.0453	21.0453	27.4758	63.7205	48.5211
					318	56.7054	124.518	82.4274	95.873	77.1661	45.0135	56.7054	81.2582	108.734	146.148	92.9501	67.228	58.4592	74.2431	78.3353	84.7658	59.0437	38.583	64.8897	64.3051	22.2145	52.6132	26.8912	33.3217	56.7054	20.4607	20.4607	21.6299	27.4758	65.4743	50.2749
					319	54.367	124.518	83.012	95.873	75.4123	46.1827	54.367	81.8428	105.811	152.578	92.3655	65.4743	57.8746	74.8277	76.5815	81.2582	60.2129	39.7522	65.4743	64.8897	23.3837	52.6132	26.3066	33.3217	57.8746	18.7069	18.7069	22.2145	27.4758	66.6434	50.8595
					320	54.367	122.764	80.089	97.0422	74.2431	46.1827	53.7824	81.2582	104.057	156.086	92.9501	64.3051	59.0437	77.1661	75.9969	81.8428	58.4592	39.1676	64.3051	65.4743	23.3837	52.6132	27.4758	32.7371	58.4592	19.2915	18.7069	20.4607	29.2296	66.0588	50.2749
					321	52.6132	126.856	80.6736	96.4576	74.8277	45.0135	53.7824	80.089	99.3806	159.593	97.0422	64.8897	59.0437	77.7507	73.0739	78.9199	57.29	39.7522	62.5513	64.8897	22.2145	51.4441	28.0604	33.9063	59.0437	19.2915	18.7069	20.4607	29.2296	67.228	51.4441
					322	52.0286	125.687	81.8428	92.3655	73.6585	42.6752	53.7824	78.9199	96.4576	163.101	97.0422	64.8897	59.0437	77.7507	69.5664	79.5045	57.29	38.583	63.1359	64.8897	22.7991	50.2749	28.0604	33.9063	57.8746	18.7069	18.7069	20.4607	26.8912	66.0588	51.4441
					323	52.0286	122.18	81.2582	94.1192	73.6585	41.506	51.4441	77.1661	99.9652	168.947	96.4576	60.7975	60.7975	77.1661	69.5664	80.6736	54.9516	39.1676	63.7205	63.1359	23.3837	50.2749	27.4758	32.1525	57.29	18.1223	18.1223	21.0453	26.3066	67.228	51.4441
					324	50.8595	119.841	80.089	89.4425	74.2431	41.506	52.6132	78.3353	100.55	174.793	97.0422	60.2129	61.9667	82.4274	67.228	78.9199	54.367	40.3368	62.5513	61.3821	21.6299	49.1057	27.4758	32.1525	56.1208	18.1223	17.5377	22.2145	26.3066	67.8126	49.6903
					325	49.1057	118.087	81.2582	91.1963	76.5815	41.506	53.7824	76.5815	99.3806	188.238	97.6268	58.4592	60.2129	82.4274	67.228	77.7507	53.7824	42.0906	61.9667	64.3051	22.7991	48.5211	25.722	31.5679	57.29	16.9532	19.2915	23.3837	27.4758	64.8897	48.5211
					326	45.5981	113.995	81.8428	87.6887	77.7507	40.3368	53.1978	75.9969	98.2114	198.177	97.6268	57.8746	60.7975	83.5966	68.3972	74.8277	54.9516	42.6752	61.3821	64.8897	21.6299	50.8595	26.8912	29.2296	58.4592	16.9532	19.2915	23.3837	28.0604	63.7205	49.1057
					327	42.6752	111.072	83.012	88.2733	77.1661	37.4139	50.8595	74.2431	95.2884	204.022	97.0422	56.7054	60.7975	85.935	67.228	73.6585	55.5362	45.5981	61.3821	65.4743	21.0453	52.0286	26.3066	27.4758	57.29	16.3686	19.2915	23.3837	29.2296	62.5513	51.4441
					328	42.6752	109.319	82.4274	88.2733	75.4123	35.6601	50.2749	72.4894	91.7809	214.545	98.796	57.29	59.6283	85.3504	64.8897	73.6585	54.9516	46.1827	63.7205	66.0588	22.7991	52.0286	26.8912	27.4758	56.1208	15.784	18.1223	23.9683	28.645	60.7975	49.1057
					329	42.0906	113.411	84.1812	85.3504	77.7507	34.4909	49.1057	71.9048	89.4425	215.13	97.6268	56.7054	61.9667	85.935	64.8897	71.9048	55.5362	46.7673	61.9667	68.3972	22.2145	49.6903	26.3066	26.3066	56.1208	14.6148	18.1223	23.9683	26.8912	60.7975	46.7673
					330	41.506	118.672	87.6887	83.012	75.9969	33.3217	47.3519	70.151	85.935	220.976	97.6268	54.367	63.7205	84.7658	64.3051	73.6585	53.1978	45.0135	61.9667	68.3972	23.3837	50.8595	26.8912	26.3066	55.5362	14.0302	18.1223	24.5528	26.8912	57.8746	45.5981
					331	39.7522	118.087	87.6887	80.6736	73.6585	32.1525	47.3519	67.8126	84.1812	220.976	101.134	55.5362	61.9667	82.4274	63.1359	77.1661	52.0286	45.5981	64.3051	68.9818	22.7991	50.8595	28.0604	26.3066	55.5362	14.0302	18.7069	25.1374	25.722	57.29	44.429
					332	40.3368	118.087	88.2733	78.3353	75.4123	32.7371	46.7673	65.4743	84.1812	227.406	102.888	53.7824	60.7975	82.4274	61.9667	77.1661	52.0286	43.2598	65.4743	70.151	22.7991	46.7673	30.3988	26.3066	54.367	13.4456	18.7069	25.1374	28.645	55.5362	44.429
					333	38.583	119.841	88.2733	74.8277	75.9969	33.9063	46.7673	64.3051	80.089	233.837	105.226	56.7054	58.4592	80.6736	63.7205	75.4123	50.2749	42.6752	65.4743	68.9818	22.2145	45.0135	30.9834	25.1374	54.367	13.4456	19.2915	26.8912	29.2296	54.9516	46.1827
					334	37.9985	120.426	88.8579	69.5664	78.9199	33.9063	47.3519	64.3051	80.6736	237.344	103.473	55.5362	54.9516	81.2582	63.1359	77.1661	50.2749	40.9214	67.8126	70.7356	22.2145	45.5981	29.2296	24.5528	52.0286	12.2764	19.8761	28.0604	29.2296	54.9516	45.5981
					335	35.0755	119.841	88.8579	69.5664	80.089	35.0755	47.3519	61.9667	80.6736	246.698	102.304	56.1208	57.29	83.012	59.6283	79.5045	50.2749	40.9214	69.5664	70.151	22.7991	45.5981	28.645	25.1374	52.0286	12.861	21.0453	28.0604	28.645	50.2749	46.1827
					336	35.0755	118.087	88.8579	66.0588	77.7507	35.6601	50.2749	63.1359	80.089	247.282	102.304	55.5362	57.8746	81.2582	58.4592	80.089	50.8595	40.3368	67.8126	69.5664	23.3837	46.1827	28.0604	23.9683	51.4441	12.2764	21.0453	29.2296	28.645	52.0286	46.7673
					337	33.3217	118.087	87.6887	61.9667	77.1661	35.0755	52.6132	63.1359	83.012	254.882	99.9652	53.7824	57.29	81.2582	57.29	79.5045	50.8595	40.3368	69.5664	67.228	23.9683	45.0135	26.8912	23.9683	51.4441	13.4456	21.6299	29.2296	29.2296	53.1978	47.3519
					338	30.9834	116.334	84.1812	61.3821	75.9969	35.0755	53.7824	60.7975	83.012	253.713	101.719	52.6132	56.7054	84.1812	56.7054	77.7507	49.6903	40.3368	69.5664	66.0588	23.3837	43.2598	28.0604	21.0453	51.4441	13.4456	21.6299	28.0604	28.0604	53.1978	44.429
					339	30.9834	115.749	82.4274	61.3821	75.9969	36.8293	53.7824	62.5513	83.012	254.297	102.304	52.6132	55.5362	84.7658	57.8746	78.9199	48.5211	39.1676	67.8126	64.8897	22.7991	41.506	28.0604	21.0453	50.2749	12.861	24.5528	28.645	28.0604	53.7824	44.429
					340	30.9834	112.826	84.1812	63.1359	75.4123	36.8293	53.1978	62.5513	82.4274	247.867	101.719	52.0286	56.7054	85.3504	58.4592	77.7507	50.2749	40.3368	68.9818	64.8897	23.9683	41.506	26.3066	18.7069	49.1057	12.861	23.9683	27.4758	29.2296	54.9516	43.8444
					341	30.3988	112.242	85.3504	62.5513	75.4123	36.2447	50.2749	62.5513	80.089	254.297	100.55	51.4441	56.7054	84.7658	59.0437	77.1661	50.2749	40.9214	68.9818	64.3051	24.5528	42.0906	25.722	19.2915	49.6903	12.2764	24.5528	28.0604	29.2296	52.0286	42.6752
					342	29.8142	111.072	84.1812	59.0437	78.9199	37.4139	50.2749	60.7975	80.6736	257.805	101.719	50.2749	56.7054	84.1812	58.4592	77.7507	54.367	40.9214	68.3972	64.8897	23.9683	40.9214	25.722	20.4607	49.1057	12.2764	23.9683	25.722	27.4758	51.4441	39.1676
					343	30.3988	107.565	81.2582	56.1208	78.3353	35.6601	50.2749	61.3821	79.5045	261.312	99.9652	49.6903	57.29	83.5966	58.4592	77.1661	54.9516	40.3368	68.9818	64.8897	23.3837	40.3368	27.4758	20.4607	49.1057	12.861	23.3837	26.3066	28.0604	52.0286	40.3368
					344	30.3988	107.565	83.012	56.1208	78.3353	39.1676	49.6903	60.2129	81.8428	268.912	102.888	49.1057	57.8746	83.012	60.2129	75.4123	54.9516	40.9214	68.9818	62.5513	23.9683	39.7522	27.4758	22.2145	49.1057	12.861	23.9683	25.722	29.2296	48.5211	39.7522
					345	29.8142	111.657	83.5966	54.9516	78.9199	41.506	50.8595	60.7975	80.6736	264.235	100.55	50.2749	57.8746	83.012	59.0437	74.8277	54.367	39.7522	68.9818	64.3051	25.1374	40.3368	27.4758	22.7991	48.5211	12.861	24.5528	25.1374	29.8142	48.5211	40.9214
					346	27.4758	112.242	83.5966	54.9516	78.9199	40.9214	49.1057	60.2129	83.5966	265.405	100.55	50.2749	56.1208	83.5966	59.6283	73.0739	54.9516	37.9985	66.6434	63.1359	25.1374	38.583	28.0604	23.9683	47.9365	12.861	23.9683	25.1374	30.3988	50.8595	41.506
					347	26.3066	111.072	81.2582	54.367	78.3353	40.9214	49.6903	60.2129	85.935	263.066	101.719	49.1057	54.367	81.8428	59.6283	71.9048	53.1978	39.1676	64.3051	62.5513	25.1374	37.4139	26.8912	23.9683	47.9365	12.2764	23.3837	24.5528	30.3988	49.6903	39.7522
					348	27.4758	109.319	81.8428	53.7824	78.3353	41.506	49.1057	62.5513	85.3504	252.544	98.796	49.1057	52.6132	80.089	60.7975	68.3972	52.6132	37.9985	65.4743	64.8897	23.3837	37.4139	27.4758	23.9683	46.7673	11.6918	23.9683	25.722	30.3988	48.5211	40.3368
					349	26.3066	108.149	81.8428	53.1978	78.3353	41.506	47.9365	61.9667	83.012	248.451	99.9652	49.6903	53.7824	80.089	61.3821	66.0588	51.4441	36.2447	66.0588	65.4743	23.9683	36.2447	27.4758	23.3837	46.7673	12.2764	25.1374	25.722	30.3988	49.1057	37.4139
					350	28.0604	105.811	80.6736	50.8595	79.5045	43.8444	46.1827	60.7975	82.4274	254.882	101.134	52.0286	54.9516	79.5045	60.7975	62.5513	49.6903	34.4909	64.3051	65.4743	23.3837	35.6601	26.8912	23.3837	43.8444	12.861	25.722	25.722	29.8142	48.5211	40.3368
					351	27.4758	104.057	79.5045	52.0286	78.9199	44.429	46.7673	61.3821	87.6887	257.805	101.134	55.5362	54.9516	78.3353	59.6283	59.6283	51.4441	34.4909	65.4743	66.0588	25.1374	35.0755	26.3066	27.4758	42.0906	13.4456	26.3066	25.722	28.645	47.9365	39.7522
					352	26.8912	101.719	80.6736	50.8595	78.9199	45.0135	44.429	63.7205	87.6887	268.328	98.2114	54.9516	53.7824	77.7507	57.8746	61.3821	52.6132	33.9063	66.0588	67.228	25.1374	34.4909	25.1374	26.8912	41.506	14.6148	28.0604	25.1374	29.2296	47.9365	39.7522
					353	27.4758	96.4576	80.089	49.1057	81.8428	45.0135	46.7673	63.1359	83.5966	271.835	96.4576	56.7054	53.1978	78.3353	56.7054	60.7975	53.1978	34.4909	66.6434	68.3972	26.8912	34.4909	23.3837	28.645	41.506	14.6148	28.0604	23.9683	28.0604	47.9365	39.7522
					354	27.4758	93.5347	81.2582	50.2749	80.089	46.1827	46.7673	64.8897	84.1812	267.158	94.7038	55.5362	53.1978	79.5045	57.29	61.9667	51.4441	36.2447	65.4743	67.228	29.2296	32.7371	23.3837	30.9834	42.0906	15.1994	28.0604	23.3837	28.0604	49.1057	39.1676
					355	25.722	91.7809	83.012	48.5211	77.7507	45.5981	45.5981	65.4743	85.3504	270.666	91.1963	53.7824	51.4441	77.7507	59.6283	61.3821	52.0286	34.4909	66.6434	67.8126	29.2296	32.7371	23.3837	30.3988	42.6752	15.1994	28.0604	23.9683	28.645	48.5211	40.3368
					356	25.722	90.0271	78.9199	48.5211	77.7507	47.3519	45.5981	66.0588	83.5966	268.328	88.2733	54.367	51.4441	75.9969	58.4592	60.7975	51.4441	33.9063	64.8897	66.6434	29.8142	31.5679	23.3837	30.3988	42.0906	14.6148	27.4758	23.9683	26.8912	47.9365	40.9214
					357	24.5528	88.8579	78.3353	48.5211	78.3353	47.3519	44.429	63.7205	85.3504	263.651	87.6887	53.7824	52.6132	77.7507	58.4592	61.9667	49.6903	32.1525	64.3051	65.4743	30.9834	29.8142	23.3837	30.9834	41.506	14.6148	26.8912	23.9683	26.8912	48.5211	41.506
					358	24.5528	89.4425	77.7507	45.5981	80.6736	46.1827	45.0135	61.9667	86.5196	260.143	87.6887	53.1978	52.0286	77.1661	56.7054	59.0437	51.4441	32.1525	66.0588	64.8897	30.9834	30.9834	22.7991	31.5679	40.3368	14.6148	26.3066	23.9683	26.3066	48.5211	42.0906
					359	24.5528	84.7658	77.7507	44.429	81.2582	46.7673	43.2598	58.4592	89.4425	258.974	86.5196	52.6132	52.0286	77.1661	56.7054	59.0437	54.9516	32.1525	65.4743	65.4743	32.7371	29.8142	22.7991	30.9834	40.9214	15.1994	26.8912	23.9683	25.722	49.6903	40.9214
					360	25.722	80.6736	74.8277	45.0135	83.012	46.7673	42.0906	57.29	88.8579	256.636	87.6887	53.7824	54.367	75.9969	58.4592	56.7054	54.9516	32.1525	64.8897	66.6434	31.5679	28.645	22.7991	30.3988	41.506	15.1994	28.0604	23.3837	25.722	50.2749	40.3368
					361	25.1374	79.5045	75.4123	40.9214	83.012	46.7673	40.9214	57.29	88.8579	258.974	88.8579	53.1978	52.6132	75.9969	57.8746	56.1208	57.8746	32.1525	60.7975	68.3972	30.9834	27.4758	22.7991	30.9834	41.506	14.6148	29.2296	23.9683	25.1374	50.2749	40.3368
					362	25.1374	78.9199	75.9969	41.506	84.1812	46.7673	39.1676	54.9516	87.6887	255.467	88.8579	52.0286	49.6903	71.3202	57.29	55.5362	57.29	30.9834	61.9667	67.8126	31.5679	27.4758	22.7991	30.3988	41.506	15.1994	30.3988	23.9683	25.1374	47.3519	41.506
					363	24.5528	75.4123	74.8277	40.3368	82.4274	45.0135	39.1676	56.7054	87.6887	242.605	89.4425	52.6132	47.9365	70.7356	57.29	56.1208	56.7054	30.9834	61.9667	66.0588	29.8142	26.3066	23.3837	31.5679	40.9214	15.1994	28.645	22.7991	23.9683	46.7673	42.6752
					364	24.5528	74.8277	75.9969	41.506	84.1812	44.429	39.1676	57.8746	90.0271	236.76	92.3655	53.1978	46.7673	68.9818	60.7975	56.7054	58.4592	30.3988	61.3821	63.7205	30.9834	24.5528	22.2145	31.5679	40.3368	15.1994	30.3988	22.7991	22.7991	49.1057	43.2598
					365	25.722	73.0739	73.0739	41.506	84.1812	46.7673	39.7522	59.0437	90.0271	236.76	94.1192	52.6132	45.0135	67.8126	59.6283	56.7054	59.6283	30.3988	62.5513	63.7205	32.1525	23.3837	22.2145	30.9834	42.0906	15.784	30.3988	22.2145	22.7991	49.6903	40.9214
					366	23.3837	74.2431	70.151	43.8444	84.1812	47.9365	40.3368	60.2129	92.9501	233.837	91.1963	52.0286	46.1827	69.5664	58.4592	56.7054	60.2129	29.8142	61.3821	64.8897	32.1525	22.7991	21.6299	30.9834	43.2598	15.784	32.1525	22.2145	21.6299	50.2749	41.506
					367	24.5528	71.3202	70.7356	45.0135	83.012	47.3519	40.3368	61.9667	94.1192	235.006	90.6117	50.8595	43.8444	67.228	59.0437	56.1208	62.5513	29.8142	62.5513	62.5513	32.1525	22.2145	21.6299	29.2296	42.0906	15.784	35.0755	21.0453	21.6299	50.8595	42.0906
					368	24.5528	66.0588	69.5664	44.429	81.8428	47.3519	39.1676	61.9667	94.1192	232.667	91.7809	50.2749	43.2598	66.6434	57.8746	54.367	63.7205	28.645	63.7205	61.9667	31.5679	21.0453	21.0453	29.8142	42.0906	16.3686	35.6601	21.0453	21.6299	50.8595	42.0906
					369	23.9683	65.4743	69.5664	43.8444	83.012	48.5211	38.583	64.3051	97.0422	235.006	90.0271	49.1057	45.0135	66.6434	59.0437	50.2749	61.9667	27.4758	61.3821	61.3821	32.1525	21.0453	19.8761	30.3988	40.9214	16.3686	35.0755	21.0453	22.2145	50.8595	44.429
					370	22.2145	67.228	69.5664	43.2598	81.8428	47.3519	40.3368	68.3972	97.0422	232.083	86.5196	50.8595	43.8444	67.228	57.8746	49.6903	61.9667	28.645	64.3051	61.3821	33.9063	21.0453	17.5377	30.3988	40.9214	16.3686	35.6601	20.4607	19.2915	51.4441	46.1827
					371	22.2145	68.9818	68.9818	42.0906	81.2582	47.3519	41.506	70.151	95.2884	229.16	84.7658	46.7673	44.429	70.151	56.1208	49.6903	62.5513	28.0604	66.0588	61.9667	35.6601	21.0453	16.3686	32.1525	40.9214	16.9532	35.0755	18.1223	18.7069	51.4441	45.0135
					372	22.2145	72.4894	70.7356	44.429	80.6736	47.9365	40.3368	68.9818	94.1192	233.252	88.8579	46.1827	45.0135	70.7356	56.7054	48.5211	61.9667	28.0604	62.5513	60.2129	36.2447	20.4607	16.3686	34.4909	40.9214	16.3686	33.9063	17.5377	19.2915	52.6132	45.0135
					373	22.2145	74.2431	73.0739	46.7673	80.6736	47.3519	39.1676	69.5664	93.5347	224.483	87.6887	43.8444	44.429	68.9818	58.4592	42.6752	62.5513	28.0604	60.2129	59.6283	36.8293	21.0453	16.3686	33.9063	40.9214	16.3686	33.9063	18.1223	18.7069	52.6132	45.5981
					374	21.6299	76.5815	73.0739	46.1827	82.4274	45.0135	33.9063	68.3972	94.7038	229.744	87.6887	47.9365	42.6752	70.7356	59.6283	43.2598	62.5513	27.4758	59.6283	58.4592	37.9985	21.0453	15.784	35.0755	42.0906	16.3686	35.0755	16.3686	16.9532	52.0286	46.1827
					375	21.6299	78.3353	70.7356	46.7673	84.1812	46.1827	33.9063	68.3972	92.3655	226.237	87.6887	47.3519	42.0906	69.5664	57.8746	42.6752	64.3051	27.4758	59.6283	61.3821	39.1676	22.7991	15.784	35.0755	44.429	15.1994	35.6601	15.1994	15.784	51.4441	45.0135
					376	22.2145	77.7507	70.7356	46.7673	83.5966	46.7673	34.4909	68.3972	94.1192	229.744	85.3504	48.5211	41.506	66.0588	56.1208	41.506	64.3051	27.4758	60.7975	61.9667	39.1676	23.3837	15.1994	35.0755	45.0135	14.6148	35.6601	15.784	15.784	51.4441	44.429
					377	22.7991	77.7507	71.9048	46.7673	83.5966	44.429	35.6601	65.4743	92.9501	229.744	82.4274	48.5211	42.0906	66.0588	55.5362	39.1676	65.4743	26.8912	61.9667	61.3821	39.7522	23.9683	14.6148	37.4139	46.7673	14.0302	34.4909	15.784	15.1994	51.4441	45.0135
					378	22.7991	78.3353	69.5664	45.0135	84.1812	45.0135	36.2447	64.3051	94.1192	233.837	81.8428	49.1057	40.9214	68.3972	56.7054	39.7522	63.1359	27.4758	62.5513	63.1359	39.1676	25.1374	14.6148	36.8293	47.9365	14.6148	33.9063	15.784	15.1994	50.8595	46.7673
					379	22.2145	77.7507	68.9818	43.8444	79.5045	45.5981	37.4139	63.1359	94.1192	232.083	84.1812	49.1057	40.9214	67.228	54.367	38.583	67.8126	27.4758	63.1359	61.9667	39.1676	25.1374	14.6148	36.2447	45.5981	15.1994	35.0755	16.3686	15.1994	51.4441	47.9365
					380	22.7991	78.3353	70.7356	45.5981	77.1661	45.5981	37.4139	63.1359	94.7038	226.822	81.2582	49.6903	40.9214	67.8126	54.367	35.6601	62.5513	28.0604	61.3821	60.7975	40.3368	25.1374	14.6148	36.2447	47.3519	15.1994	35.6601	15.784	15.784	51.4441	47.9365
					381	22.2145	77.7507	70.7356	48.5211	78.3353	45.0135	37.9985	61.3821	91.7809	226.237	80.6736	51.4441	39.7522	68.9818	54.367	35.6601	63.7205	29.2296	62.5513	61.9667	40.9214	26.3066	13.4456	37.4139	49.6903	14.6148	36.2447	14.6148	15.1994	50.8595	46.7673
					382	21.0453	75.4123	72.4894	49.1057	79.5045	43.2598	36.2447	59.6283	90.6117	222.729	76.5815	53.1978	39.1676	67.8126	53.1978	34.4909	64.8897	30.3988	61.9667	62.5513	41.506	25.722	13.4456	35.6601	49.6903	14.6148	36.2447	15.1994	14.0302	52.0286	48.5211
					383	22.2145	73.6585	71.9048	52.0286	78.3353	42.0906	34.4909	59.0437	88.8579	225.652	77.7507	51.4441	39.1676	67.228	53.1978	35.6601	64.3051	30.3988	61.3821	59.6283	40.3368	25.1374	14.0302	34.4909	48.5211	14.6148	33.9063	14.6148	14.0302	51.4441	48.5211
					384	21.6299	73.0739	71.3202	52.6132	79.5045	43.2598	33.9063	57.29	84.7658	222.729	77.7507	50.2749	37.4139	68.3972	53.1978	37.4139	64.8897	31.5679	63.7205	60.2129	41.506	26.3066	14.6148	35.0755	50.2749	15.1994	34.4909	14.0302	14.0302	49.6903	47.9365
					385	21.6299	72.4894	70.7356	53.7824	78.9199	43.8444	33.3217	59.6283	82.4274	218.637	75.9969	50.2749	39.7522	71.9048	53.1978	36.2447	65.4743	29.8142	63.7205	60.7975	40.9214	28.0604	15.1994	35.0755	49.6903	15.1994	35.0755	15.1994	16.3686	50.8595	47.9365
					386	19.8761	74.8277	68.3972	54.367	84.1812	43.8444	33.3217	57.8746	81.8428	220.976	75.9969	49.1057	39.1676	70.7356	53.1978	38.583	64.3051	29.8142	63.1359	58.4592	40.9214	29.2296	15.784	34.4909	48.5211	15.784	34.4909	14.0302	16.3686	52.0286	47.3519
					387	19.8761	70.151	69.5664	55.5362	82.4274	43.2598	35.6601	58.4592	82.4274	223.899	77.7507	47.9365	37.9985	73.6585	53.1978	38.583	64.3051	30.3988	61.9667	57.8746	40.3368	29.8142	14.6148	33.9063	48.5211	15.784	34.4909	14.0302	15.784	52.6132	46.7673
					388	18.1223	68.3972	72.4894	57.29	81.2582	42.6752	36.2447	61.9667	80.089	220.391	76.5815	46.1827	38.583	72.4894	53.7824	39.1676	65.4743	32.1525	61.3821	56.1208	39.7522	30.9834	15.1994	33.9063	47.9365	15.1994	32.1525	14.6148	15.784	52.0286	46.1827
					389	18.1223	67.228	72.4894	57.8746	80.089	42.0906	36.2447	60.7975	75.9969	211.622	76.5815	43.8444	39.1676	73.0739	51.4441	38.583	63.7205	32.7371	59.0437	56.1208	38.583	30.9834	16.3686	29.8142	46.7673	15.1994	32.1525	14.6148	15.1994	52.0286	45.0135
					390	17.5377	66.6434	71.9048	57.8746	80.089	42.0906	36.8293	59.6283	79.5045	202.269	77.1661	43.2598	39.7522	74.8277	49.1057	37.4139	62.5513	32.7371	59.6283	52.6132	38.583	30.9834	15.784	28.0604	46.1827	14.6148	32.7371	15.784	14.6148	50.8595	45.0135
					391	17.5377	66.6434	70.7356	58.4592	78.9199	41.506	33.3217	61.9667	79.5045	197.592	78.3353	40.9214	40.3368	75.4123	49.1057	38.583	60.7975	33.9063	59.0437	55.5362	36.8293	33.3217	15.784	28.645	43.8444	14.0302	31.5679	16.3686	15.1994	49.6903	43.8444
					392	17.5377	66.0588	69.5664	55.5362	80.089	42.0906	33.9063	61.3821	80.089	198.761	80.089	42.0906	39.1676	77.1661	48.5211	38.583	61.9667	33.9063	58.4592	54.9516	34.4909	33.3217	14.6148	26.8912	43.2598	14.0302	32.7371	17.5377	15.1994	50.2749	43.2598
					393	18.7069	64.3051	67.8126	57.29	81.2582	42.6752	33.9063	60.2129	77.7507	192.915	77.1661	39.7522	41.506	78.3353	45.5981	37.9985	60.2129	34.4909	56.1208	54.9516	33.9063	32.7371	15.1994	28.0604	44.429	13.4456	32.7371	16.9532	14.6148	49.6903	41.506
					394	18.7069	61.9667	66.6434	59.0437	80.6736	41.506	33.9063	60.7975	78.3353	189.408	78.3353	39.1676	42.0906	77.1661	46.7673	36.8293	60.2129	34.4909	56.7054	56.7054	33.3217	33.3217	14.6148	28.0604	44.429	14.0302	35.0755	16.3686	14.6148	48.5211	39.7522
					395	18.7069	59.6283	65.4743	59.0437	80.6736	40.3368	34.4909	60.7975	76.5815	195.254	77.1661	37.4139	40.9214	74.8277	49.1057	35.0755	62.5513	35.0755	54.9516	57.8746	30.3988	35.6601	15.784	27.4758	43.2598	14.0302	34.4909	15.784	14.6148	46.1827	38.583
					396	18.1223	58.4592	64.3051	60.2129	79.5045	40.3368	35.0755	61.9667	74.8277	194.669	74.8277	37.9985	40.3368	73.0739	49.1057	35.6601	60.7975	38.583	54.367	59.6283	32.7371	35.0755	15.1994	26.8912	45.0135	12.861	33.9063	15.784	14.0302	47.3519	41.506
					397	18.1223	58.4592	60.7975	60.7975	77.7507	39.1676	36.8293	62.5513	73.6585	199.346	72.4894	37.9985	42.6752	73.6585	48.5211	36.8293	57.29	37.4139	54.9516	59.6283	30.9834	35.6601	15.1994	26.8912	43.8444	11.6918	33.3217	15.1994	14.0302	46.7673	41.506
					398	18.1223	59.0437	60.2129	60.2129	75.9969	39.7522	37.9985	63.1359	74.8277	200.515	69.5664	36.8293	39.7522	73.6585	47.9365	39.1676	56.7054	37.4139	53.7824	59.6283	30.9834	35.6601	15.1994	28.0604	42.0906	11.6918	32.7371	16.3686	15.1994	46.7673	42.6752
					399	18.7069	60.7975	59.6283	63.7205	76.5815	39.1676	40.9214	63.1359	71.9048	198.761	64.8897	36.8293	42.0906	70.7356	46.1827	39.1676	53.7824	37.4139	53.7824	59.6283	31.5679	36.8293	15.1994	28.645	43.8444	11.6918	31.5679	15.784	15.1994	45.5981	42.6752
					400	17.5377	60.7975	56.1208	63.7205	74.8277	40.9214	42.0906	64.3051	72.4894	198.177	64.3051	37.9985	41.506	70.151	45.5981	39.1676	53.7824	37.9985	52.0286	60.2129	30.9834	36.2447	15.784	29.8142	44.429	11.6918	30.9834	17.5377	15.1994	46.1827	42.0906
					401	17.5377	61.3821	54.9516	64.8897	74.2431	43.2598	43.2598	64.3051	74.8277	201.1	65.4743	36.8293	41.506	70.151	43.8444	39.1676	53.1978	36.2447	50.8595	60.7975	30.9834	36.8293	15.784	29.8142	43.2598	11.1072	32.7371	17.5377	15.784	47.3519	42.6752
					402	18.1223	60.7975	53.7824	63.7205	72.4894	42.0906	42.6752	65.4743	72.4894	199.93	61.9667	36.8293	42.6752	69.5664	39.7522	37.9985	50.2749	35.6601	51.4441	61.3821	30.3988	35.0755	16.3686	29.8142	42.6752	11.6918	30.9834	17.5377	17.5377	45.5981	40.9214
					403	18.1223	62.5513	53.1978	63.7205	73.0739	39.7522	42.6752	64.8897	71.9048	196.423	59.6283	36.8293	42.6752	67.228	39.7522	37.4139	48.5211	33.3217	49.6903	59.6283	29.2296	35.0755	16.3686	30.3988	42.0906	11.6918	32.1525	17.5377	16.9532	44.429	40.3368
					404	18.1223	61.9667	52.0286	60.2129	73.0739	39.1676	41.506	63.1359	71.9048	193.5	61.9667	36.8293	42.6752	66.0588	39.7522	35.6601	47.9365	32.1525	49.1057	60.2129	27.4758	36.8293	16.3686	29.8142	46.1827	12.861	30.9834	16.9532	18.1223	43.8444	40.9214
					405	17.5377	60.7975	50.2749	61.3821	74.2431	39.1676	42.0906	61.9667	73.6585	192.331	61.9667	39.1676	43.2598	66.0588	39.1676	36.2447	44.429	31.5679	49.1057	60.7975	27.4758	37.4139	16.3686	29.8142	46.7673	13.4456	30.3988	17.5377	18.7069	42.6752	39.7522
					406	18.1223	59.0437	47.9365	64.3051	74.8277	40.3368	42.0906	64.3051	73.0739	192.331	60.7975	38.583	45.0135	65.4743	39.7522	37.4139	42.6752	33.3217	47.3519	59.0437	26.8912	37.9985	16.3686	29.2296	46.7673	13.4456	30.3988	17.5377	18.7069	44.429	39.1676
					407	18.1223	56.1208	46.7673	65.4743	76.5815	40.9214	44.429	63.1359	72.4894	189.992	60.2129	37.9985	44.429	66.0588	37.9985	37.4139	42.6752	33.3217	46.7673	61.9667	26.8912	37.9985	16.9532	28.645	46.7673	13.4456	30.3988	16.9532	19.2915	43.8444	37.4139
					408	18.7069	53.1978	45.5981	67.228	75.4123	40.9214	45.0135	61.3821	79.5045	187.654	61.9667	36.8293	47.3519	64.3051	36.8293	37.9985	43.2598	32.1525	41.506	61.3821	25.1374	38.583	16.9532	28.0604	46.7673	12.861	30.9834	17.5377	19.2915	42.6752	35.6601
					409	19.2915	50.2749	46.1827	66.6434	76.5815	40.3368	45.0135	60.2129	81.8428	186.485	62.5513	37.4139	48.5211	62.5513	37.9985	39.1676	43.8444	32.7371	38.583	62.5513	23.9683	39.1676	18.1223	26.3066	44.429	12.2764	30.9834	18.1223	20.4607	44.429	35.6601
					410	19.8761	46.7673	42.6752	64.3051	79.5045	39.7522	45.0135	60.2129	81.2582	179.47	59.6283	39.1676	47.3519	62.5513	38.583	42.0906	43.2598	32.7371	40.3368	63.1359	22.7991	40.3368	18.7069	23.9683	45.5981	12.861	32.1525	18.7069	19.8761	42.0906	35.0755
					411	19.8761	46.7673	39.7522	61.3821	80.089	37.9985	45.5981	62.5513	83.012	177.716	61.9667	40.3368	47.3519	60.7975	36.8293	43.8444	42.0906	33.3217	42.0906	64.3051	21.6299	39.7522	18.7069	23.9683	44.429	13.4456	32.1525	18.7069	20.4607	43.2598	35.0755
					412	20.4607	45.5981	37.9985	60.7975	80.6736	39.7522	46.1827	61.9667	82.4274	173.039	61.3821	36.2447	47.3519	60.7975	36.8293	44.429	42.6752	33.3217	42.6752	64.3051	19.2915	39.7522	18.7069	22.7991	42.6752	14.6148	32.1525	19.8761	21.0453	42.0906	34.4909
					413	21.0453	45.5981	37.9985	63.1359	78.9199	40.3368	44.429	63.7205	81.2582	168.947	61.9667	36.2447	47.3519	60.7975	37.9985	45.5981	40.3368	33.3217	42.0906	61.9667	18.1223	40.3368	19.2915	22.2145	40.9214	15.1994	31.5679	20.4607	21.6299	40.9214	34.4909
					414	20.4607	49.1057	38.583	64.3051	78.9199	40.3368	45.5981	63.1359	80.6736	166.024	63.1359	35.6601	47.9365	61.9667	39.7522	45.5981	42.0906	33.9063	41.506	61.3821	17.5377	40.9214	19.8761	22.2145	40.9214	15.784	32.1525	20.4607	21.6299	39.7522	35.0755
					415	20.4607	48.5211	38.583	62.5513	79.5045	40.9214	45.0135	63.7205	81.2582	165.439	64.3051	36.2447	46.7673	61.3821	42.0906	46.1827	41.506	33.3217	41.506	62.5513	17.5377	41.506	19.8761	19.2915	38.583	16.3686	30.9834	21.0453	21.6299	39.1676	33.9063
					416	20.4607	50.8595	37.4139	63.7205	78.9199	40.9214	46.7673	64.3051	80.089	161.932	66.0588	35.0755	46.1827	60.2129	43.2598	46.7673	43.2598	32.7371	40.9214	59.6283	17.5377	40.3368	21.6299	18.7069	37.9985	16.3686	30.9834	21.6299	21.6299	40.9214	31.5679
					417	21.0453	49.6903	37.4139	66.6434	80.6736	41.506	46.1827	65.4743	78.9199	157.255	64.3051	35.0755	46.7673	61.3821	46.7673	46.1827	37.4139	31.5679	39.7522	60.2129	16.3686	40.3368	22.2145	18.1223	40.9214	16.3686	29.2296	21.6299	21.6299	39.1676	33.3217
					418	20.4607	50.2749	34.4909	65.4743	82.4274	39.7522	46.7673	66.6434	77.7507	156.086	65.4743	35.6601	46.7673	59.0437	46.1827	46.1827	37.4139	30.3988	39.7522	60.2129	15.1994	39.7522	21.6299	16.9532	39.1676	16.9532	28.0604	22.7991	21.0453	37.4139	33.9063
					419	19.8761	50.2749	35.0755	65.4743	81.2582	40.9214	47.3519	66.0588	78.9199	150.24	64.8897	34.4909	46.1827	57.29	45.5981	46.1827	35.6601	29.2296	38.583	59.0437	14.6148	40.3368	22.2145	15.784	36.8293	16.9532	27.4758	22.7991	22.7991	39.1676	35.0755
					420	19.8761	50.2749	32.1525	64.8897	78.9199	39.1676	47.3519	66.0588	77.7507	144.979	64.3051	33.3217	47.3519	56.7054	49.6903	46.7673	34.4909	28.0604	40.9214	57.29	14.0302	41.506	21.6299	14.6148	36.2447	16.9532	26.8912	23.3837	22.7991	38.583	34.4909
					421	18.7069	48.5211	30.3988	62.5513	77.7507	39.1676	49.1057	67.8126	79.5045	143.81	63.7205	35.0755	47.9365	58.4592	50.2749	45.0135	34.4909	29.2296	40.9214	54.9516	14.0302	40.9214	21.0453	14.6148	36.8293	16.3686	27.4758	23.9683	22.2145	37.9985	33.3217
					422	18.7069	48.5211	32.1525	61.3821	75.4123	39.1676	52.0286	67.8126	80.089	140.887	62.5513	36.8293	48.5211	54.367	50.8595	43.8444	32.7371	29.2296	39.1676	54.367	12.861	40.9214	19.8761	12.861	36.2447	16.3686	27.4758	23.9683	21.6299	37.4139	34.4909
					423	19.2915	52.0286	33.3217	59.0437	74.8277	37.9985	53.1978	64.3051	78.9199	144.979	62.5513	35.6601	46.7673	53.7824	50.8595	45.0135	32.1525	30.3988	39.1676	52.0286	12.2764	39.7522	19.2915	12.2764	35.6601	15.784	26.8912	22.7991	19.8761	35.6601	34.4909
					424	20.4607	50.8595	37.4139	58.4592	73.0739	37.9985	53.7824	64.8897	78.9199	143.81	61.9667	35.0755	46.7673	54.9516	49.6903	45.0135	32.1525	30.9834	37.9985	52.0286	12.2764	40.3368	18.1223	12.2764	36.2447	15.784	26.3066	23.3837	21.0453	36.8293	35.0755
					425	21.6299	55.5362	36.2447	58.4592	74.8277	36.8293	51.4441	64.3051	77.1661	136.21	57.8746	35.0755	47.3519	54.9516	49.1057	45.0135	31.5679	30.9834	36.8293	52.6132	12.2764	42.0906	18.1223	12.861	36.2447	15.784	25.1374	23.3837	21.6299	35.0755	34.4909
					426	22.2145	57.29	33.9063	57.8746	74.2431	35.6601	51.4441	60.2129	76.5815	133.871	56.7054	34.4909	46.7673	58.4592	48.5211	43.8444	30.3988	29.8142	36.8293	52.6132	12.861	41.506	17.5377	12.2764	36.8293	15.784	25.1374	23.9683	21.6299	35.0755	35.0755
					427	21.6299	59.0437	33.9063	59.0437	75.4123	35.6601	50.2749	60.7975	75.9969	136.21	56.7054	33.9063	46.7673	59.0437	48.5211	45.0135	29.8142	29.2296	37.4139	51.4441	14.6148	42.0906	17.5377	12.861	37.9985	15.1994	25.1374	24.5528	23.9683	35.6601	34.4909
					428	21.6299	63.1359	32.7371	59.6283	73.6585	34.4909	51.4441	59.0437	70.7356	132.702	56.1208	34.4909	46.1827	60.7975	49.6903	44.429	30.3988	30.9834	36.2447	51.4441	14.6148	42.0906	17.5377	12.861	37.9985	14.0302	22.7991	22.7991	23.3837	35.6601	33.9063
					429	21.0453	66.6434	34.4909	58.4592	71.9048	35.6601	52.6132	56.7054	68.9818	136.21	57.29	35.6601	46.1827	61.9667	50.2749	44.429	30.3988	30.9834	36.2447	47.9365	14.6148	41.506	18.7069	10.5226	37.4139	14.6148	23.9683	22.2145	23.9683	36.2447	35.0755
					430	20.4607	68.3972	34.4909	59.0437	73.6585	35.0755	52.6132	56.1208	69.5664	130.364	56.1208	35.0755	46.7673	60.2129	51.4441	43.2598	30.9834	30.9834	36.8293	47.9365	15.1994	42.6752	20.4607	9.93806	36.2447	14.0302	22.7991	21.0453	23.3837	36.2447	35.0755
					431	19.2915	70.151	36.2447	59.0437	71.9048	35.0755	53.7824	56.7054	69.5664	130.949	56.1208	36.2447	46.7673	59.6283	52.6132	43.2598	31.5679	32.1525	36.8293	47.3519	15.784	43.8444	19.2915	8.76887	34.4909	14.0302	25.1374	22.2145	23.9683	36.8293	35.0755
					432	19.2915	70.7356	36.2447	60.2129	71.3202	34.4909	53.1978	55.5362	72.4894	132.702	57.29	36.8293	46.1827	60.2129	52.0286	42.6752	30.9834	31.5679	35.0755	45.0135	16.3686	42.6752	19.2915	8.18428	33.3217	13.4456	22.7991	24.5528	24.5528	36.8293	34.4909
					433	19.2915	73.0739	39.1676	60.7975	70.7356	36.2447	52.6132	56.7054	71.9048	126.856	59.0437	40.9214	45.5981	61.3821	50.2749	45.0135	29.8142	31.5679	36.2447	44.429	16.3686	41.506	18.1223	7.59969	33.9063	13.4456	22.7991	25.1374	24.5528	38.583	34.4909
					434	19.2915	72.4894	40.9214	63.7205	71.3202	36.8293	50.8595	56.7054	72.4894	128.026	59.0437	43.2598	47.3519	64.8897	50.8595	44.429	29.8142	30.3988	35.0755	41.506	15.1994	40.9214	18.7069	7.59969	32.1525	13.4456	22.7991	26.3066	24.5528	37.4139	30.9834
					435	19.8761	71.3202	41.506	62.5513	71.9048	37.4139	50.2749	56.1208	71.9048	125.103	59.0437	44.429	45.0135	62.5513	53.7824	42.6752	29.8142	30.9834	33.9063	40.3368	18.1223	40.9214	18.7069	7.0151	33.3217	14.6148	23.3837	27.4758	25.1374	36.8293	30.9834
					436	19.2915	71.9048	43.8444	61.9667	71.9048	36.8293	52.0286	56.1208	70.151	125.687	59.0437	45.0135	44.429	61.9667	55.5362	40.3368	30.3988	32.1525	33.9063	39.1676	18.1223	41.506	19.8761	6.43051	34.4909	15.1994	23.3837	26.8912	25.1374	36.2447	30.3988
					437	18.7069	72.4894	44.429	59.6283	70.7356	36.8293	49.6903	55.5362	70.7356	123.349	60.7975	44.429	42.6752	63.7205	59.0437	40.3368	30.9834	32.1525	33.9063	39.1676	17.5377	42.6752	19.8761	7.0151	33.9063	15.1994	23.9683	27.4758	25.1374	37.9985	30.3988
					438	18.7069	72.4894	45.5981	58.4592	70.7356	35.6601	49.6903	54.367	70.151	126.856	61.3821	45.5981	43.2598	66.0588	62.5513	40.3368	30.3988	32.1525	35.0755	39.1676	19.2915	43.2598	19.8761	6.43051	33.9063	14.6148	23.9683	24.5528	28.0604	38.583	30.9834
					439	18.7069	73.6585	47.3519	59.6283	70.151	33.3217	47.9365	53.7824	71.3202	124.518	57.8746	46.1827	44.429	66.6434	62.5513	40.9214	29.8142	33.9063	35.0755	38.583	21.0453	43.2598	19.2915	7.0151	36.8293	15.784	22.2145	24.5528	29.8142	36.8293	30.9834
					440	18.1223	78.3353	46.7673	59.6283	71.9048	33.3217	48.5211	51.4441	70.151	122.764	56.7054	45.5981	42.6752	67.228	63.1359	40.9214	29.8142	34.4909	34.4909	39.1676	20.4607	44.429	18.7069	7.0151	35.6601	15.1994	23.9683	23.9683	27.4758	37.4139	31.5679
					441	16.9532	78.3353	47.9365	60.7975	71.9048	33.9063	47.9365	50.2749	70.151	122.18	56.7054	45.0135	41.506	67.228	63.7205	41.506	30.9834	35.0755	34.4909	38.583	20.4607	43.8444	19.2915	7.59969	36.2447	15.1994	22.2145	24.5528	28.0604	38.583	32.7371
					442	17.5377	78.9199	50.8595	61.3821	70.7356	32.7371	49.1057	51.4441	71.3202	117.503	54.367	44.429	40.3368	67.228	63.7205	42.0906	30.3988	36.2447	34.4909	37.9985	20.4607	42.6752	19.8761	8.18428	32.1525	14.0302	22.2145	24.5528	28.0604	39.1676	32.7371
					443	17.5377	78.9199	50.8595	60.2129	70.7356	32.1525	49.6903	52.0286	68.3972	117.503	56.1208	42.6752	41.506	67.8126	63.7205	42.0906	30.3988	35.6601	34.4909	38.583	21.0453	42.0906	20.4607	8.76887	33.3217	14.0302	19.8761	23.9683	28.0604	41.506	35.0755
					444	17.5377	78.3353	52.0286	57.29	69.5664	31.5679	50.8595	52.0286	69.5664	113.411	54.9516	43.8444	39.7522	67.228	64.8897	40.9214	30.3988	35.6601	33.9063	42.0906	23.3837	40.3368	19.8761	9.35347	32.7371	13.4456	19.8761	24.5528	28.645	39.7522	35.0755
					445	17.5377	80.6736	53.1978	57.8746	67.228	30.3988	48.5211	50.8595	70.151	110.488	54.9516	46.1827	40.3368	69.5664	64.3051	40.9214	31.5679	36.2447	34.4909	39.1676	23.3837	39.1676	19.2915	9.93806	33.3217	14.0302	22.2145	26.3066	29.2296	40.3368	34.4909
					446	17.5377	81.8428	54.367	57.8746	67.8126	30.9834	47.3519	49.1057	63.1359	112.242	56.1208	46.1827	39.1676	69.5664	67.8126	40.9214	30.3988	37.4139	35.0755	37.4139	23.9683	38.583	18.7069	10.5226	33.9063	14.0302	22.7991	25.722	30.3988	39.7522	36.2447
					447	16.9532	80.6736	53.7824	58.4592	67.8126	29.8142	47.3519	49.6903	59.0437	111.657	60.2129	45.0135	37.9985	68.3972	67.8126	40.3368	30.3988	37.9985	35.0755	36.2447	24.5528	39.1676	18.1223	10.5226	36.2447	14.6148	23.9683	25.722	29.2296	38.583	36.8293
					448	16.3686	79.5045	54.367	61.9667	62.5513	29.2296	47.9365	48.5211	59.0437	112.242	59.6283	43.8444	37.4139	65.4743	68.9818	37.4139	31.5679	37.9985	34.4909	37.4139	24.5528	36.2447	18.1223	11.1072	36.2447	14.0302	23.3837	24.5528	29.8142	39.1676	37.4139
					449	16.3686	77.7507	54.367	61.9667	61.3821	29.2296	49.1057	47.3519	58.4592	112.826	56.1208	43.8444	37.9985	66.6434	69.5664	36.8293	31.5679	37.9985	33.9063	40.3368	26.3066	37.4139	18.7069	11.6918	37.4139	13.4456	23.3837	24.5528	30.3988	37.4139	36.8293
					450	16.3686	75.9969	53.7824	61.3821	59.6283	26.8912	49.1057	46.7673	58.4592	113.411	56.1208	44.429	38.583	65.4743	70.151	35.6601	32.7371	37.9985	33.9063	40.9214	27.4758	37.4139	18.7069	14.0302	36.8293	14.6148	24.5528	23.9683	29.8142	39.1676	36.8293
					451	16.3686	72.4894	53.7824	60.2129	61.3821	23.9683	49.6903	46.1827	58.4592	112.242	56.1208	45.5981	37.9985	66.0588	70.151	35.6601	32.1525	39.1676	32.7371	41.506	27.4758	36.8293	18.1223	15.784	37.9985	14.0302	24.5528	24.5528	29.2296	39.1676	37.9985
					452	16.3686	67.8126	54.367	59.6283	60.7975	21.6299	50.2749	46.7673	59.0437	109.903	55.5362	44.429	39.7522	64.3051	68.3972	35.0755	31.5679	39.7522	34.4909	43.8444	28.0604	36.8293	16.9532	17.5377	37.9985	14.0302	23.3837	24.5528	29.2296	39.7522	37.9985
					453	17.5377	69.5664	54.9516	59.6283	60.7975	21.0453	49.1057	46.7673	60.2129	112.242	54.9516	44.429	39.7522	64.8897	66.6434	34.4909	30.3988	40.9214	33.3217	42.0906	29.2296	37.4139	16.9532	18.7069	39.1676	14.0302	23.3837	23.9683	29.8142	39.7522	40.3368
					454	17.5377	66.0588	54.9516	61.3821	61.3821	20.4607	49.1057	46.7673	61.9667	111.657	52.0286	44.429	41.506	63.1359	67.228	34.4909	30.3988	40.9214	32.7371	42.6752	29.8142	38.583	16.3686	19.8761	37.9985	14.6148	23.3837	23.3837	29.8142	37.4139	39.7522
					455	16.9532	65.4743	53.1978	60.2129	62.5513	19.2915	52.0286	46.1827	63.1359	111.657	51.4441	45.5981	40.3368	61.3821	63.7205	34.4909	30.9834	41.506	32.7371	43.2598	29.8142	39.1676	16.3686	20.4607	36.2447	15.1994	25.1374	22.2145	30.3988	37.4139	37.9985
					456	17.5377	62.5513	54.367	60.7975	60.2129	19.2915	53.1978	45.5981	61.9667	114.58	49.6903	45.0135	39.1676	61.9667	61.3821	35.6601	32.1525	42.6752	33.9063	43.8444	30.3988	39.7522	16.9532	20.4607	36.8293	14.6148	26.3066	21.0453	30.9834	36.8293	37.4139
					457	17.5377	61.3821	53.1978	59.0437	61.9667	17.5377	54.367	45.5981	63.1359	115.165	49.6903	46.1827	40.3368	62.5513	60.2129	37.9985	32.1525	44.429	34.4909	43.2598	30.3988	39.1676	16.3686	21.6299	36.2447	14.0302	28.0604	21.6299	29.2296	34.4909	37.9985
					458	17.5377	60.7975	54.367	60.2129	64.8897	17.5377	56.1208	44.429	61.9667	116.334	50.2749	46.1827	39.7522	61.3821	58.4592	37.9985	32.7371	44.429	32.7371	46.1827	29.8142	38.583	16.3686	21.6299	37.4139	14.6148	29.2296	21.0453	29.2296	33.9063	37.4139
					459	18.1223	60.2129	55.5362	59.6283	64.8897	16.3686	56.7054	42.0906	62.5513	115.165	49.6903	45.5981	38.583	60.7975	59.0437	38.583	36.8293	44.429	31.5679	47.9365	29.8142	42.0906	16.3686	21.0453	37.4139	14.6148	28.645	20.4607	29.2296	33.3217	38.583
					460	18.1223	59.6283	53.7824	60.7975	66.0588	15.1994	54.9516	42.0906	63.1359	114.58	51.4441	45.0135	37.9985	61.3821	61.9667	40.9214	36.8293	44.429	32.7371	47.3519	31.5679	42.0906	16.9532	21.6299	36.2447	14.0302	28.0604	19.8761	29.2296	33.3217	37.9985
					461	17.5377	54.9516	54.367	61.3821	64.8897	15.1994	53.7824	43.2598	66.6434	105.811	50.8595	45.5981	37.4139	58.4592	63.1359	40.3368	36.2447	45.5981	34.4909	47.9365	32.7371	41.506	16.9532	21.6299	36.8293	14.0302	28.0604	21.0453	28.645	34.4909	37.9985
					462	16.3686	53.1978	51.4441	61.9667	64.3051	14.0302	52.6132	42.6752	69.5664	104.642	52.6132	45.5981	39.1676	58.4592	63.1359	37.9985	37.4139	45.5981	35.0755	48.5211	33.3217	40.3368	16.9532	21.6299	36.8293	13.4456	29.8142	21.6299	28.645	34.4909	36.8293
					463	15.784	48.5211	52.6132	60.7975	64.3051	14.0302	53.7824	41.506	74.2431	106.98	52.0286	44.429	38.583	56.7054	62.5513	38.583	39.1676	45.5981	35.6601	47.9365	33.9063	37.9985	18.1223	21.0453	36.8293	12.861	30.9834	22.2145	28.0604	34.4909	36.8293
					464	15.1994	46.7673	52.6132	60.7975	65.4743	12.861	54.9516	41.506	75.9969	105.226	52.6132	47.3519	39.1676	53.1978	63.1359	39.1676	40.9214	47.3519	35.0755	48.5211	33.3217	37.9985	18.1223	21.6299	36.8293	12.861	32.1525	22.2145	27.4758	35.6601	34.4909
					465	16.3686	45.0135	54.9516	59.6283	64.3051	12.2764	54.9516	42.0906	75.4123	101.719	54.367	47.9365	37.9985	52.6132	65.4743	37.9985	43.8444	47.9365	35.0755	50.2749	32.1525	37.9985	17.5377	21.0453	37.9985	13.4456	33.3217	21.6299	26.8912	37.9985	34.4909
					466	15.784	40.9214	56.7054	60.7975	63.7205	12.2764	53.1978	42.0906	75.4123	102.304	55.5362	47.3519	37.9985	49.6903	63.7205	39.1676	45.5981	45.5981	33.3217	50.8595	30.3988	39.1676	17.5377	21.6299	39.7522	13.4456	35.0755	21.6299	27.4758	39.7522	36.8293
					467	15.784	37.4139	56.7054	60.7975	64.8897	11.1072	52.6132	40.3368	77.1661	98.2114	53.1978	48.5211	36.8293	47.3519	63.1359	39.7522	47.9365	44.429	32.7371	50.2749	31.5679	37.4139	16.9532	22.7991	40.3368	14.6148	33.9063	22.2145	26.3066	39.7522	37.9985
					468	16.9532	35.6601	57.8746	59.0437	63.1359	9.93806	54.367	40.9214	78.3353	101.134	55.5362	47.9365	37.4139	47.3519	65.4743	38.583	49.6903	43.2598	33.9063	50.2749	31.5679	36.8293	15.1994	23.3837	40.3368	14.6148	33.9063	22.2145	27.4758	39.1676	37.4139
					469	17.5377	34.4909	56.7054	59.6283	65.4743	8.76887	54.9516	40.3368	81.8428	99.3806	56.1208	47.3519	37.9985	47.3519	64.8897	37.9985	52.0286	42.6752	35.6601	50.2749	31.5679	36.8293	14.6148	23.3837	41.506	15.1994	32.1525	21.0453	26.8912	39.1676	37.4139
					470	18.7069	34.4909	59.6283	57.29	64.3051	8.76887	55.5362	42.0906	82.4274	97.6268	56.1208	46.1827	37.4139	49.1057	67.228	39.1676	52.0286	43.2598	36.2447	50.8595	32.1525	36.8293	15.1994	24.5528	42.6752	16.9532	31.5679	18.7069	26.8912	38.583	39.7522
					471	18.7069	34.4909	56.7054	57.29	64.8897	5.84592	56.1208	42.0906	83.5966	97.0422	54.367	42.6752	37.9985	48.5211	66.0588	37.4139	51.4441	45.0135	35.6601	51.4441	32.1525	36.2447	15.1994	24.5528	43.8444	18.1223	32.1525	18.7069	26.3066	36.2447	39.7522
					472	17.5377	33.9063	55.5362	57.8746	64.8897	5.26132	55.5362	42.0906	84.1812	94.1192	56.7054	39.7522	37.4139	46.7673	67.228	37.9985	52.6132	43.8444	36.8293	53.1978	32.1525	36.8293	15.1994	24.5528	44.429	18.7069	33.9063	19.2915	26.3066	35.6601	42.0906
					473	16.9532	34.4909	57.8746	59.0437	64.8897	4.67673	55.5362	41.506	84.7658	92.9501	59.0437	37.9985	37.9985	49.6903	64.8897	39.1676	53.1978	43.2598	37.9985	53.1978	30.3988	36.2447	14.6148	25.1374	43.2598	18.1223	33.3217	17.5377	25.722	33.9063	41.506
					474	17.5377	34.4909	56.7054	60.7975	64.8897	4.09214	53.7824	40.3368	84.1812	90.6117	60.2129	36.8293	39.7522	51.4441	62.5513	40.9214	54.367	43.2598	37.9985	52.0286	30.9834	35.6601	14.0302	23.9683	43.2598	17.5377	35.0755	16.9532	26.3066	34.4909	40.9214
					475	16.9532	31.5679	56.1208	61.3821	65.4743	3.50755	53.1978	39.7522	85.3504	92.3655	59.6283	39.7522	37.9985	51.4441	58.4592	40.3368	55.5362	44.429	38.583	52.6132	30.9834	33.9063	14.0302	22.7991	41.506	17.5377	35.0755	15.784	26.8912	33.3217	42.0906
					476	16.3686	31.5679	56.1208	63.7205	66.0588	2.92296	54.367	40.3368	86.5196	88.8579	59.0437	37.9985	39.1676	51.4441	54.9516	42.0906	57.29	44.429	38.583	51.4441	29.2296	34.4909	13.4456	22.2145	41.506	17.5377	34.4909	16.3686	25.1374	33.9063	40.9214
					477	18.1223	30.3988	56.7054	60.7975	67.228	2.92296	55.5362	41.506	83.012	87.6887	60.7975	38.583	37.9985	52.6132	56.1208	41.506	57.29	44.429	39.1676	50.2749	28.0604	34.4909	14.0302	21.6299	38.583	16.3686	35.0755	16.9532	24.5528	33.9063	40.9214
					478	17.5377	26.3066	56.1208	61.3821	64.8897	2.33837	54.9516	42.0906	82.4274	84.1812	60.7975	38.583	37.9985	52.6132	56.7054	42.0906	56.7054	45.5981	39.1676	50.2749	28.645	33.3217	15.1994	22.7991	39.1676	16.9532	33.9063	18.7069	24.5528	32.7371	42.6752
					479	16.9532	27.4758	54.9516	59.6283	66.0588	1.75377	56.1208	41.506	82.4274	85.3504	61.9667	39.1676	40.3368	55.5362	58.4592	41.506	55.5362	45.5981	39.1676	49.6903	29.8142	33.9063	15.784	22.7991	37.9985	16.3686	35.6601	19.2915	23.3837	32.7371	42.6752
					480	16.3686	25.722	51.4441	61.3821	64.8897	1.75377	54.9516	39.7522	81.2582	85.3504	61.3821	41.506	39.7522	55.5362	61.3821	40.9214	56.1208	45.0135	39.7522	48.5211	29.8142	35.0755	15.1994	23.3837	38.583	17.5377	35.6601	19.8761	22.2145	32.1525	42.0906
					481	16.3686	24.5528	50.2749	61.9667	61.9667	1.75377	53.1978	37.4139	80.089	81.8428	60.2129	40.9214	39.1676	56.1208	61.3821	39.7522	56.1208	45.0135	40.3368	49.1057	29.8142	36.8293	15.1994	23.3837	37.4139	16.9532	36.2447	20.4607	22.2145	30.3988	41.506
					482	16.3686	26.3066	49.1057	62.5513	62.5513	1.16918	55.5362	35.0755	80.089	81.2582	60.2129	40.3368	39.7522	56.1208	60.7975	39.1676	56.1208	43.2598	40.9214	46.1827	29.2296	36.8293	15.1994	22.7991	36.8293	16.9532	37.9985	19.2915	23.9683	30.3988	42.0906
					483	16.9532	24.5528	47.9365	63.7205	62.5513	0.584592	56.1208	35.6601	76.5815	80.6736	59.6283	40.3368	39.1676	54.367	62.5513	38.583	54.9516	44.429	40.9214	46.1827	28.645	38.583	15.784	23.3837	34.4909	16.9532	35.6601	17.5377	22.2145	29.8142	43.2598
					484	18.1223	23.9683	46.1827	64.3051	62.5513	0	55.5362	35.6601	75.9969	76.5815	56.1208	42.6752	37.9985	56.1208	60.7975	37.4139	55.5362	44.429	40.3368	46.1827	28.645	39.1676	15.784	22.7991	33.9063	16.9532	33.9063	18.1223	21.6299	29.8142	42.0906
					485	18.7069	27.4758	45.5981	65.4743	62.5513	0	55.5362	37.4139	76.5815	74.2431	50.8595	43.8444	37.4139	57.29	61.3821	36.2447	55.5362	44.429	39.7522	46.1827	27.4758	37.9985	15.1994	23.3837	33.3217	17.5377	33.3217	17.5377	22.2145	30.3988	41.506
					486	18.1223	29.8142	44.429	61.9667	65.4743	0	57.29	41.506	77.1661	72.4894	50.8595	46.1827	38.583	57.8746	59.6283	35.6601	54.9516	45.0135	40.3368	44.429	27.4758	38.583	14.0302	23.3837	31.5679	17.5377	33.9063	18.7069	21.0453	29.8142	40.9214
					487	19.8761	31.5679	43.8444	62.5513	64.3051	0	59.6283	39.7522	75.4123	71.3202	52.6132	45.0135	37.4139	57.29	61.9667	35.0755	55.5362	46.1827	39.7522	40.3368	26.3066	37.4139	14.0302	23.9683	32.7371	16.9532	34.4909	18.7069	21.0453	29.8142	41.506
					488	18.7069	32.1525	43.8444	64.3051	66.6434	0	60.7975	42.0906	78.9199	68.3972	52.6132	46.1827	37.9985	56.1208	60.7975	33.9063	54.9516	45.5981	39.7522	39.1676	26.3066	36.8293	14.6148	21.6299	32.7371	15.1994	32.1525	19.2915	22.2145	28.0604	40.9214
					489	18.7069	32.7371	42.6752	65.4743	66.6434	0	59.6283	41.506	80.6736	66.6434	57.29	45.5981	38.583	57.29	60.2129	33.3217	55.5362	47.3519	40.3368	37.4139	26.3066	36.2447	14.6148	19.8761	30.9834	15.1994	32.7371	18.7069	22.7991	28.0604	39.1676
					490	18.1223	34.4909	40.9214	66.0588	66.0588	0	57.8746	41.506	80.089	64.8897	57.29	45.0135	37.4139	57.8746	59.6283	33.3217	54.367	47.9365	39.7522	35.6601	25.722	35.6601	15.1994	18.7069	30.9834	14.6148	32.7371	18.1223	23.9683	29.2296	39.7522
					491	16.9532	35.6601	38.583	68.3972	63.7205	0	59.0437	40.9214	80.089	61.3821	58.4592	44.429	40.3368	59.6283	59.6283	33.3217	56.1208	47.3519	39.7522	35.6601	24.5528	34.4909	16.9532	18.1223	30.9834	14.6148	33.3217	17.5377	23.3837	29.2296	37.4139
					492	17.5377	36.8293	37.9985	64.8897	61.9667	0	57.8746	42.0906	80.6736	59.6283	59.0437	43.2598	38.583	59.0437	57.29	32.1525	55.5362	47.3519	39.1676	36.2447	23.3837	33.9063	15.784	17.5377	30.9834	13.4456	33.3217	20.4607	22.7991	30.3988	39.1676
					493	17.5377	39.1676	36.2447	67.228	60.2129	0	54.9516	40.9214	80.089	58.4592	59.6283	43.2598	39.1676	60.2129	57.8746	32.1525	57.8746	47.3519	38.583	35.6601	23.9683	33.3217	15.1994	18.1223	30.3988	12.861	32.1525	21.0453	23.3837	30.3988	39.7522
					494	17.5377	40.9214	34.4909	66.6434	60.2129	0	53.7824	40.3368	80.6736	54.367	59.0437	42.6752	39.7522	60.7975	59.0437	30.9834	56.7054	46.7673	38.583	35.6601	23.3837	32.7371	14.6148	19.2915	30.9834	12.861	30.9834	21.6299	23.9683	32.1525	40.3368
					495	18.1223	41.506	33.9063	66.6434	60.2129	0	54.367	39.7522	78.9199	51.4441	59.6283	42.6752	40.9214	59.6283	59.0437	28.645	56.7054	45.5981	37.4139	36.2447	22.7991	32.7371	14.6148	18.7069	31.5679	12.861	29.8142	21.0453	25.1374	32.1525	40.3368
					496	19.2915	43.2598	32.1525	64.3051	60.7975	0	53.1978	42.6752	79.5045	48.5211	58.4592	44.429	40.9214	61.9667	56.7054	28.645	55.5362	46.1827	36.2447	35.0755	22.7991	33.3217	14.6148	19.2915	29.8142	12.2764	30.3988	21.0453	25.1374	32.1525	39.1676
					497	18.7069	43.8444	30.3988	64.8897	63.7205	0	54.367	42.6752	79.5045	45.0135	58.4592	43.8444	42.6752	62.5513	54.367	27.4758	52.6132	45.0135	37.4139	33.9063	23.9683	30.9834	14.6148	20.4607	29.2296	12.861	31.5679	21.0453	24.5528	36.2447	39.7522
					498	19.8761	43.8444	29.2296	64.3051	63.1359	0	54.9516	42.6752	78.9199	42.6752	57.29	43.2598	42.6752	64.3051	50.8595	25.1374	53.7824	45.0135	36.8293	34.4909	22.2145	32.1525	14.6148	21.0453	29.8142	14.0302	33.3217	21.0453	25.1374	36.8293	40.3368
					499	19.8761	44.429	26.3066	63.1359	63.7205	0	54.9516	42.6752	75.4123	42.6752	57.29	43.8444	43.8444	66.0588	49.1057	25.1374	54.367	43.2598	34.4909	35.0755	22.2145	31.5679	15.1994	21.0453	29.8142	14.6148	33.3217	19.8761	25.1374	37.4139	40.3368
					500	21.0453	44.429	23.9683	60.7975	66.0588	0	54.367	41.506	75.4123	40.3368	56.1208	45.0135	42.0906	64.8897	52.0286	25.722	56.1208	43.2598	35.6601	34.4909	23.3837	31.5679	15.1994	22.7991	29.8142	14.6148	33.3217	18.7069	24.5528	35.0755	41.506

## Sheet: Fig. 2
	Fig. 2A				Fig. 2A				Fig. 2C
	WT20	log2FC	minuslog10p-value		WT40	log2FC	minuslog10p-value		PsidA-yfp (0.25 μg/mL)				PuvrA-yfp (0.25 μg/mL)
	ccna_03319	2.14804	8.76127		ccna_03319	3.76176	13.8815		time (in minutes)	mean fluorescence intensity	std dev	n	time (in minutes)	mean fluorescence intensity	std dev	n
	ccna_01391	2.2757	13.3394		ccna_01391	3.64117	18.1489		0	0.004428	0.00262814	25	0	0.003532	0.00117782	25
	ccna_02004 (sidA)	2.63303	4.79763		ccna_02004 (sidA)	3.41979	6.39979		10	0.00442	0.00262345	25	10	0.003492	0.00117719	25
	ccna_03118	1.79377	9.80278		ccna_03118	3.41065	16.1432		20	0.00448	0.00262075	25	20	0.003564	0.0012416	25
	ccna_03318	1.45441	3.18784		ccna_03318	3.24414	8.14446		30	0.004672	0.0025248	25	30	0.003664	0.0013038	25
	ccna_03537	1.61159	9.22871		ccna_03537	2.90642	14.9762		40	0.005288	0.00268287	25	40	0.003784	0.00142264	25
	ccna_02355	1.55381	8.98569		ccna_02355	2.73027	14.4435		50	0.006536	0.00334401	25	50	0.003856	0.00141011	25
	ccna_03317	1.10018	7.22696		ccna_03317	2.69674	15.8011		60	0.008324	0.00451149	25	60	0.003856	0.00143181	25
	ccna_01141	1.61104	5.37069		ccna_01141	2.54991	8.87361		70	0.010304	0.00603148	25	70	0.004012	0.00152543	25
	ccna_02973	1.85923	8.2055		ccna_02973	2.54695	11.0382		80	0.01266	0.00781985	25	80	0.004196	0.00161102	25
	ccna_03538	1.18723	7.66141		ccna_03538	2.53919	14.9222		90	0.015332	0.00964226	25	90	0.004352	0.00172412	25
	ccna_00386	1.66501	10.7331		ccna_00386	2.4752	14.7299		100	0.01838	0.0116271	25	100	0.004532	0.00186765	25
	ccna_00663 (bapE)	0.949911	2.6064		ccna_00663 (bapE)	2.35586	8.39125		110	0.021536	0.0132241	25	110	0.004756	0.00204105	25
	ccna_01979 (lexA)	1.63649	12.4347		ccna_01979 (lexA)	2.27517	15.8339		120	0.024472	0.0144513	25	120	0.004952	0.00218024	25
	ccna_03826	1.36339	2.0081		ccna_03826	2.26628	4.01803		130	0.027932	0.0157894	25	130	0.005168	0.00222237	25
	ccna_02122	1.17973	6.58227		ccna_02122	2.24653	12.3901		140	0.031156	0.0169861	25	140	0.005364	0.00241279	25
	ccna_01600	1.2943	8.08623		ccna_01600	2.23252	13.2487		150	0.034256	0.0175095	25	150	0.005532	0.00253537	25
	ccna_02396	1.14516	5.1332		ccna_02396	2.22177	10.5926		160	0.036904	0.0179132	25	160	0.005804	0.00258126	25
	ccna_02418	1.02575	7.34039		ccna_02418	2.1768	14.5245		170	0.039536	0.0186286	25	170	0.005988	0.00269665	25
	ccna_03580	1.30379	6.08839		ccna_03580	2.14994	10.3063		180	0.042192	0.0193756	25	180	0.006388	0.0029228	25
	ccna_02121	1.12043	8.77557		ccna_02121	2.14766	15.1937		190	0.044652	0.0206258	25	190	0.006628	0.00314663	25
	ccna_03207	1.22789	5.88739		ccna_03207	2.14015	10.5392		200	0.047292	0.0221808	25	200	0.00708	0.00350642	25
	ccna_02974	1.44752	8.9795		ccna_02974	2.06684	12.4052		210	0.049772	0.0238355	25	210	0.00726	0.00388694	25
	ccna_01106	1.47382	7.5502		ccna_01106	2.06526	10.5469		220	0.051476	0.0250868	25	220	0.0075	0.00414719	25
	ccna_03133	1.16927	5.95388		ccna_03133	2.06391	10.7644		230	0.05288	0.0259472	25	230	0.007612	0.00419834	25
	ccna_03825	1.04331	1.97744		ccna_03825	1.93292	4.60123		240	0.054616	0.0271772	25	240	0.007784	0.00434144	25
	ccna_03116	0.601952	0.990913		ccna_03116	1.91255	5.1004		250	0.055624	0.0275804	25	250	0.007896	0.00458453	25
	ccna_03212	1.10777	1.81939		ccna_03212	1.90003	3.83271		260	0.05684	0.0282676	25	260	0.007976	0.00485886	25
	ccna_01459	0.362572	0.252391		ccna_01459	1.88326	2.51128		270	0.05844	0.0286313	25	270	0.0083625	0.0050713	24
	ccna_02417	1.06533	6.31709		ccna_02417	1.81418	10.925		280	0.059016	0.0291498	25	280	0.00854583	0.00528015	24
	ccna_01980	1.1357	6.32095		ccna_01980	1.78145	10.1637		290	0.06002	0.0298708	25	290	0.008725	0.00546047	24
	ccna_02673 (uvrA)	0.993606	7.03436		ccna_02673 (uvrA)	1.76971	12.2816		300	0.060788	0.0300032	25	300	0.0088625	0.00568023	24
	ccna_03117	0.532163	1.67123		ccna_03117	1.74412	7.99706		310	0.060672	0.029613	25	310	0.00878333	0.00595794	24
	ccna_03345	0.959586	5.443		ccna_03345	1.73611	10.3173		320	0.06168	0.0303684	25	320	0.0089375	0.00603481	24
	ccna_00722	1.77482	5.06979		ccna_00722	1.71995	4.87787		330	0.062124	0.0299178	25	330	0.0089125	0.00615286	24
	ccna_03132	0.843447	4.47601		ccna_03132	1.71574	9.97454		340	0.061336	0.0299524	25	340	0.00903333	0.00621371	24
	ccna_03633	0.798524	2.00871		ccna_03633	1.69456	5.56943		350	0.06044	0.0299401	25	350	0.0089	0.00604814	24
	ccna_02610	0.600042	1.70234		ccna_02610	1.65504	6.78685		360	0.0614875	0.0306847	24	360	0.0091087	0.00613921	23
	ccna_03344	0.905133	6.72321		ccna_03344	1.63637	12.0462
	ccna_00721	1.6646	3.40722		ccna_00721	1.60543	3.24368
	ccna_00385	0.898359	7.42181		ccna_00385	1.59313	12.7596
	ccna_02782	0.803311	1.82813		ccna_02782	1.57508	4.49501
	ccna_00704	-0.67491	0.259488		ccna_00704	1.57326	0.909441
	ccna_02876	0.823193	1.54516		ccna_02876	1.57212	3.93929
	ccna_03343	0.852478	7.43549		ccna_03343	1.56235	13.1048
	ccna_03208	0.707237	2.50732		ccna_03208	1.5006	6.75884
	ccna_01107	0.920707	5.29537		ccna_01107	1.48915	9.09891
	ccna_03346	0.862155	6.57479		ccna_03346	1.4304	11.0088
	ccna_01142	0.710213	3.35843		ccna_01142	1.35895	7.56636
	ccna_01595	0.738423	3.77217		ccna_01595	1.31916	7.71805
	ccna_02554	0.863965	3.80622		ccna_02554	1.31214	6.46399
	ccna_00272	0.777111	5.12735		ccna_00272	1.27706	8.99115
	ccna_03342	0.579182	2.37377		ccna_03342	1.27336	6.72472
	ccna_01596	0.721527	7.4294		ccna_01596	1.26772	12.6566
	ccna_03231	0.907723	2.53722		ccna_03231	1.25787	3.99307
	ccna_03891	0.934961	1.0351		ccna_03891	1.24112	1.55971
	ccna_03987	0.937514	0.884099		ccna_03987	1.20963	1.27259
	ccna_02003	0.746904	5.75291		ccna_02003	1.18224	9.48867
	ccna_02930	0.536193	0.909976		ccna_02930	1.17782	2.7998
	ccna_03466	0.613987	2.33024		ccna_03466	1.15107	5.4966
	ccna_00662	0.351669	0.981681		ccna_00662	1.15043	5.21793
	ccna_03211	0.465442	0.745888		ccna_03211	1.1357	2.65549
	ccna_03630	0.491423	2.07033		ccna_03630	1.10213	6.15042
	ccna_01149	0.558066	1.90128		ccna_01149	1.09247	4.85638
	ccna_01392	0.240133	0.568448		ccna_01392	1.0898	4.76412
	ccna_00138	0.628744	0.625827		ccna_00138	1.08657	1.35025
	ccna_03131	0.503852	1.83097		ccna_03131	1.07708	5.24082
	ccna_02877	0.508863	0.899823		ccna_02877	1.01746	2.47638
	ccna_00139	0.596792	4.35365		ccna_00139	1.00445	8.08873
	ccna_03988	0.660802	3.09895		ccna_03988	1.00381	5.4041
	ccna_00703	-0.69275	0.308398		ccna_00703	1.00338	0.560674
	ccna_02882	0.869565	1.35572		ccna_02882	0.982391	1.62876
	ccna_03241	0.736254	1.21658		ccna_03241	0.962227	1.79577
	ccna_00515	0.730105	0.746634		ccna_00515	0.956134	1.08996
	ccna_03539	0.332853	0.964323		ccna_03539	0.952149	4.31828
	ccna_03975	0.983665	0.339419		ccna_03975	0.951866	0.325271
	ccna_02062	0.519657	4.30776		ccna_02062	0.95049	8.72909
	ccna_03629	0.357093	0.921986		ccna_03629	0.934457	3.6439
	ccna_02375	0.499783	0.779205		ccna_02375	0.929018	1.9048
	ccna_03232	0.56461	2.56285		ccna_03232	0.912895	4.94082
	ccna_03022	0.503419	0.861354		ccna_03022	0.906203	2.0103
	ccna_01346	0.803945	0.881577		ccna_01346	0.894187	1.02476
	ccna_03934	0.982765	0.660247		ccna_03934	0.866395	0.555529
	ccna_01460	-0.59452	0.520373		ccna_01460	0.858751	0.966525
	ccna_01599	0.445422	0.652589		ccna_01599	0.858452	1.65383
	ccna_01516	0.678181	2.52146		ccna_01516	0.851267	3.47497
	ccna_03340	0.413292	1.41915		ccna_03340	0.851014	3.96949
	ccna_02397	0.364031	1.38221		ccna_02397	0.818405	4.36754
	ccna_00276	0.131453	0.273253		ccna_00276	0.812667	3.38304
	ccna_03981	0.553036	1.20745		ccna_03981	0.806792	2.09546
	ccna_03244	0.453675	0.595199		ccna_03244	0.80654	1.34368
	ccna_01458	-0.34592	0.225017		ccna_01458	0.801244	0.693616
	ccna_02002	0.363491	1.8934		ccna_02002	0.7977	5.55661
	ccna_03009	0.394308	1.36153		ccna_03009	0.788756	3.67126
	ccna_00846	0.740434	1.18971		ccna_00846	0.786017	1.2959
	ccna_03982	0.394475	0.847239		ccna_03982	0.77507	2.24525
	ccna_01265	0.265844	1.05436		ccna_01265	0.773699	4.75888
	ccna_03924	0.911599	0.707516		ccna_03924	0.772639	0.563361
	ccna_02742	0.663953	0.231527		ccna_02742	0.76396	0.274825
	ccna_03971	0.712372	0.824127		ccna_03971	0.74741	0.881323
	ccna_02785	0.141285	0.325477		ccna_02785	0.732157	3.02844
	ccna_02555	0.414196	2.38159		ccna_02555	0.729222	5.14619
	ccna_02878	0.212443	0.124715		ccna_02878	0.727338	0.587109
	ccna_03236	0.518722	1.42136		ccna_03236	0.727199	2.32808
	ccna_03159	0.485407	0.710253		ccna_03159	0.710223	1.21565
	ccna_00409	0.485576	0.42518		ccna_00409	0.704417	0.704977
	ccna_03503	0.523226	2.09987		ccna_03503	0.699211	3.17643
	ccna_03158	0.57893	0.774952		ccna_03158	0.69788	1.00951
	ccna_02735	0.535422	1.22343		ccna_02735	0.695806	1.78909
	ccna_03703	0.758216	1.05261		ccna_03703	0.689809	0.920933
	ccna_02674	0.447711	2.60432		ccna_02674	0.688641	4.69332
	ccna_01857	0.248121	0.164216		ccna_01857	0.687125	0.583666
	ccna_03243	0.459755	0.760174		ccna_03243	0.682628	1.33335
	ccna_03240	0.488431	1.84881		ccna_03240	0.669859	2.81713
	ccna_03242	0.451727	0.862335		ccna_03242	0.664426	1.49856
	ccna_03502	0.378319	1.35772		ccna_03502	0.640678	2.90123
	ccna_03917	0.596419	1.06018		ccna_03917	0.639687	1.17187
	ccna_03919	0.615691	0.865684		ccna_03919	0.636143	0.906265
	ccna_02743	0.739154	0.185903		ccna_02743	0.631607	0.154599
	ccna_01293	0.457042	2.14362		ccna_01293	0.631555	3.39281
	ccna_00657	0.289575	0.707171		ccna_00657	0.62671	2.12583
	ccna_02784	0.030006	0.048986		ccna_02784	0.623689	1.99933
	ccna_03339	0.381246	1.96485		ccna_03339	0.615959	3.86469
	ccna_03810	0.481685	1.02567		ccna_03810	0.610917	1.44206
	ccna_03341	0.25208	0.923446		ccna_03341	0.592793	3.13998
	ccna_01903	0.367919	0.433859		ccna_01903	0.590666	0.823923
	ccna_01853	0.378621	0.591865		ccna_01853	0.583381	1.07841
	ccna_02818	0.381305	0.749418		ccna_02818	0.58254	1.34486
	ccna_03995	0.51287	0.330277		ccna_03995	0.581343	0.387441
	ccna_00709	0.513081	0.779941		ccna_00709	0.565018	0.894978
	ccna_02109	0.477798	0.430801		ccna_02109	0.564655	0.536464
	ccna_00658	0.149029	0.388115		ccna_00658	0.564353	2.46885
	ccna_02944	0.398654	1.50918		ccna_02944	0.562299	2.48254
	ccna_03990	0.55592	0.919781		ccna_03990	0.559763	0.928688
	ccna_03008	0.511127	1.77452		ccna_03008	0.55747	2.01285
	ccna_03950	0.600976	1.06731		ccna_03950	0.55211	0.944344
	ccna_00719	0.595905	0.538213		ccna_00719	0.552103	0.486031
	ccna_02363	0.451644	1.15338		ccna_02363	0.549944	1.53156
	ccna_03943	0.514383	0.420021		ccna_03943	0.549647	0.457821
	ccna_01854	0.526647	0.530944		ccna_01854	0.548393	0.560367
	ccna_03338	0.322225	1.19687		ccna_03338	0.543168	2.54129
	ccna_01535	0.306965	0.861395		ccna_01535	0.542575	1.94858
	ccna_01561	0.533026	0.76197		ccna_01561	0.541245	0.77815
	ccna_01125	0.42691	1.34787		ccna_01125	0.540721	1.90032
	ccna_00225	0.515932	0.522464		ccna_00225	0.539288	0.554946
	ccna_02001	0.140765	0.382332		ccna_02001	0.538889	2.46986
	ccna_03450	0.098335	0.17528		ccna_03450	0.537505	1.79855
	ccna_03824	0.170373	0.44123		ccna_03824	0.528405	2.13919
	ccna_02213	0.466247	1.30496		ccna_02213	0.526051	1.55396
	ccna_02613	0.470768	0.870457		ccna_02613	0.516933	0.993769
	ccna_03903	0.048113	0.149247		ccna_03903	0.515301	3.45709
	ccna_02840	0.303322	0.936664		ccna_02840	0.51355	1.99978
	ccna_02979	0.308841	0.470646		ccna_02979	0.510765	0.933516
	ccna_02374	0.148714	0.461457		ccna_02374	0.510482	2.60487
	ccna_00514	0.419442	1.35501		ccna_00514	0.508134	1.78968
	ccna_03808	0.418556	0.770065		ccna_03808	0.503956	0.9987
	ccna_02783	-0.06072	0.094074		ccna_02783	0.502541	1.30239
	ccna_00845	0.517159	1.35638		ccna_00845	0.500484	1.29325
	ccna_00749	0.406636	0.792461		ccna_00749	0.500252	1.06006
	ccna_02009	0.248001	0.455242		ccna_02009	0.49933	1.18962
	ccna_03631	0.068621	0.065541		ccna_03631	0.498061	0.701201
	ccna_03809	0.471189	0.702431		ccna_03809	0.496662	0.755188
	ccna_02813	0.256472	0.631159		ccna_02813	0.495317	1.5984
	ccna_01860	0.276692	0.246125		ccna_01860	0.49457	0.512972
	ccna_00625	0.347838	1.11636		ccna_00625	0.491727	1.83966
	ccna_02863	-0.56026	0.281603		ccna_02863	0.491144	0.282736
	ccna_03233	0.329372	2.04748		ccna_03233	0.490434	3.59225
	ccna_03084	0.216252	0.265316		ccna_03084	0.487106	2.13227
	ccna_03935	-0.18287	0.254589		ccna_03935	0.486749	0.969508
	ccna_01178	0.505044	0.675297		ccna_01178	0.485872	0.640621
	ccna_00745	0.126883	0.190467		ccna_00745	0.483602	1.09194
	ccna_03060	0.381377	0.468939		ccna_03060	0.483543	0.643352
	ccna_00995	0.483341	1.33286		ccna_00995	0.482841	1.33059
	ccna_00659	0.102841	0.280619		ccna_00659	0.475105	2.25479
	ccna_02611	0.049035	0.115534		ccna_02611	0.474798	2.18281
	ccna_03944	0.427149	0.739665		ccna_03944	0.471372	0.848398
	ccna_01855	0.231242	0.15575		ccna_01855	0.469326	0.366076
	ccna_00733	0.194665	0.222382		ccna_00733	0.467758	0.680555
	ccna_00860	0.330298	0.731915		ccna_00860	0.462968	1.1768
	ccna_03483	0.298935	1.00936		ccna_03483	0.462349	1.89053
	ccna_01718	0.248973	0.864677		ccna_01718	0.461202	2.09267
	ccna_02777	0.383045	0.458746		ccna_02777	0.458003	0.580666
	ccna_01182	0.585684	1.14202		ccna_01182	0.45465	0.798415
	ccna_01858	0.086375	0.050506		ccna_01858	0.453374	0.332157
	ccna_02461	0.431919	1.75935		ccna_02461	0.452269	1.8807
	ccna_03886	0.188749	0.318198		ccna_03886	0.446057	1.0049
	ccna_03888	-1.25862	0.588321		ccna_03888	0.444746	0.182071
	ccna_01514	-0.07302	0.075194		ccna_01514	0.439753	0.663532
	ccna_01341	0.10794	0.291902		ccna_01341	0.437614	1.95744
	ccna_00895	0.340741	1.55558		ccna_00895	0.436298	2.22372
	ccna_02120	0.375532	1.59836		ccna_02120	0.432691	1.96273
	ccna_03015	0.07122	0.093319		ccna_03015	0.431815	0.857195
	ccna_03946	0.551986	0.41415		ccna_03946	0.430319	0.301584
	ccna_00661	0.308404	0.890063		ccna_00661	0.429223	1.42633
	ccna_03807	0.32822	0.638501		ccna_03807	0.424755	0.911536
	ccna_02339	0.228668	0.6173		ccna_02339	0.424473	1.471
	ccna_01461	-0.35288	0.507439		ccna_01461	0.423493	0.68851
	ccna_03525	0.50432	0.963399		ccna_03525	0.423238	0.753721
	ccna_01942	0.356066	1.15973		ccna_01942	0.422052	1.4812
	ccna_03501	0.195728	0.641537		ccna_03501	0.42017	1.88955
	ccna_03312	-0.02448	0.019402		ccna_03312	0.4184	0.463894
	ccna_00720	0.36423	0.429312		ccna_00720	0.417814	0.513747
	ccna_02119	0.141805	0.596959		ccna_02119	0.417176	2.74338
	ccna_01880	0.367297	0.348326		ccna_01880	0.416782	0.409858
	ccna_03439	0.213937	0.215862		ccna_03439	0.416629	0.498299
	ccna_03235	0.147592	0.23609		ccna_03235	0.4166	0.911994
	ccna_02593	0.149018	0.237272		ccna_02593	0.4115	0.890376
	ccna_03335	0.346127	0.744641		ccna_03335	0.411311	0.947282
	ccna_03895	0.484541	0.643441		ccna_03895	0.40909	0.510653
	ccna_03711	0.213579	0.52703		ccna_03711	0.409084	1.29771
	ccna_02788	0.306204	0.385581		ccna_02788	0.406294	0.558662
	ccna_01506	0.345425	0.584481		ccna_01506	0.405303	0.726286
	ccna_02373	0.376185	1.31869		ccna_02373	0.404193	1.46262
	ccna_01823	0.406028	0.509793		ccna_01823	0.403772	0.5056
	ccna_01229	0.309142	1.30686		ccna_01229	0.402796	1.9162
	ccna_00820	0.266444	0.558287		ccna_00820	0.402383	0.985249
	ccna_03984	0.293742	0.576569		ccna_03984	0.402193	0.887339
	ccna_02551	0.276066	0.529697		ccna_02551	0.40146	0.88389
	ccna_03271	0.261625	0.673812		ccna_03271	0.400579	1.22418
	ccna_03536	0.291217	0.920945		ccna_03536	0.399863	1.4482
	ccna_03331	0.205761	0.82457		ccna_03331	0.396946	2.10749
	ccna_00319	0.254377	0.300773		ccna_00319	0.396717	0.531214
	ccna_02837	0.378391	1.12255		ccna_02837	0.396554	1.20036
	ccna_03023	0.230815	0.475842		ccna_03023	0.396402	0.994694
	ccna_02556	0.195059	0.489941		ccna_02556	0.395572	1.30171
	ccna_01376	0.377695	1.26811		ccna_01376	0.394318	1.34922
	ccna_01503	0.519997	1.53055		ccna_01503	0.393945	1.02429
	ccna_01536	0.3961	1.51795		ccna_01536	0.391623	1.49313
	ccna_01515	0.123546	0.175744		ccna_01515	0.391385	0.756134
	ccna_02569	0.229384	0.460453		ccna_02569	0.391329	0.951659
	ccna_00693	-0.09251	0.195759		ccna_00693	0.391128	1.30754
	ccna_02416	0.445694	0.885599		ccna_02416	0.383259	0.71809
	ccna_00821	0.177032	0.240575		ccna_00821	0.382671	0.645883
	ccna_00653	0.05701	0.07855		ccna_00653	0.381831	0.786818
	ccna_03997	0.126408	0.155041		ccna_03997	0.381037	0.609932
	ccna_00656	0.140268	0.517222		ccna_00656	0.37855	2.07896
	ccna_00613	0.062311	0.099195		ccna_00613	0.378048	0.920628
	ccna_01079	0.393869	0.929551		ccna_01079	0.375801	0.870027
	ccna_01147	0.192234	0.443794		ccna_01147	0.372415	1.09547
	ccna_03234	0.316319	0.979508		ccna_03234	0.371637	1.23279
	ccna_02844	0.324521	1.08532		ccna_02844	0.370552	1.31234
	ccna_03299	0.184994	0.600676		ccna_03299	0.369545	1.58672
	ccna_01698	0.2725	0.722816		ccna_01698	0.369544	1.10751
	ccna_03965	0.511981	0.847482		ccna_03965	0.369023	0.541106
	ccna_01276	0.368833	1.08952		ccna_01276	0.366918	1.08125
	ccna_01732	0.114878	0.345451		ccna_01732	0.364866	1.67148
	ccna_03329	0.421926	1.38437		ccna_03329	0.363288	1.11614
	ccna_03911	0.471544	0.453734		ccna_03911	0.361886	0.323296
	ccna_02564	0.353591	0.95297		ccna_02564	0.360092	0.977537
	ccna_02792	0.254167	0.862406		ccna_02792	0.359558	1.39394
	ccna_03443	0.198946	0.670685		ccna_03443	0.359241	1.54483
	ccna_01859	0.21408	0.129611		ccna_01859	0.355298	0.233758
	ccna_02775	0.251428	0.53176		ccna_02775	0.355118	0.846394
	ccna_03372	0.260274	0.365762		ccna_03372	0.354669	0.547869
	ccna_00494	0.326817	1.34401		ccna_00494	0.352538	1.49902
	ccna_03874	0.289734	0.712837		ccna_03874	0.352516	0.936446
	ccna_01904	0.102548	0.108776		ccna_01904	0.35247	0.479542
	ccna_02338	0.274947	0.803029		ccna_02338	0.352179	1.13791
	ccna_00546	0.074288	0.263589		ccna_00546	0.351758	2.1611
	ccna_01797	0.430576	0.85687		ccna_01797	0.351395	0.647797
	ccna_02118	0.019927	0.044305		ccna_02118	0.351273	1.42939
	ccna_00748	0.093828	0.11306		ccna_00748	0.347161	0.550277
	ccna_01834	0.303116	1.09688		ccna_01834	0.34618	1.32657
	ccna_00387	0.057316	0.117752		ccna_00387	0.345766	1.13205
	ccna_02891	0.197973	0.553386		ccna_02891	0.344954	1.19492
	ccna_00560	0.127574	0.396065		ccna_00560	0.342669	1.53479
	ccna_02975	0.118718	0.42315		ccna_02975	0.342646	1.83216
	ccna_01567	0.461724	2.03348		ccna_01567	0.342461	1.31911
	ccna_02440	0.000198	0.000363		ccna_02440	0.341974	1.18723
	ccna_03535	0.226766	0.53572		ccna_03535	0.340968	0.936339
	ccna_03144	0.264357	1.28083		ccna_03144	0.340174	1.84217
	ccna_01905	0.14494	0.116241		ccna_01905	0.339309	0.31607
	ccna_00896	0.308054	0.921114		ccna_00896	0.338771	1.05358
	ccna_00628	0.077778	0.082016		ccna_00628	0.338649	0.468993
	ccna_02398	0.235739	0.652957		ccna_02398	0.337476	1.07585
	ccna_03482	0.247542	0.809953		ccna_03482	0.336775	1.25124
	ccna_02926	0.006479	0.0085		ccna_02926	0.336619	0.683618
	ccna_01344	0.151054	0.484468		ccna_01344	0.336542	1.46852
	ccna_00237	0.017384	0.036229		ccna_00237	0.335944	1.23706
	ccna_02662	0.184558	0.435044		ccna_02662	0.33531	0.976032
	ccna_03815	0.153564	0.309831		ccna_03815	0.335308	0.867344
	ccna_00434	0.265514	0.433581		ccna_00434	0.334443	0.588103
	ccna_03920	0.283087	0.546873		ccna_03920	0.33292	0.681323
	ccna_03337	0.225807	0.92163		ccna_03337	0.332587	1.6016
	ccna_03362	0.148712	0.532467		ccna_03362	0.332542	1.63837
	ccna_00547	0.232402	0.489344		ccna_00547	0.33251	0.793854
	ccna_01836	0.090875	0.224308		ccna_01836	0.330811	1.2248
	ccna_03627	0.08149	0.151941		ccna_03627	0.330737	0.890241
	ccna_03069	0.358303	0.691784		ccna_03069	0.329782	0.617114
	ccna_03983	0.50827	0.771156		ccna_03983	0.328802	0.429624
	ccna_00415	0.132374	0.139529		ccna_00415	0.328257	0.416289
	ccna_01818	0.158338	0.3895		ccna_01818	0.327927	1.03927
	ccna_03097	0.124786	0.142927		ccna_03097	0.327561	0.461062
	ccna_03215	0.219668	0.878023		ccna_03215	0.326026	1.54041
	ccna_03363	0.313749	0.812074		ccna_03363	0.325721	0.85537
	ccna_00016	0.288379	0.752665		ccna_00016	0.325425	0.890381
	ccna_01936	0.314862	2.26215		ccna_01936	0.325169	2.36881
	ccna_03923	0.150209	0.163616		ccna_03923	0.323403	0.419029
	ccna_03150	0.245685	0.24072		ccna_03150	0.323089	0.338626
	ccna_02880	0.007639	0.009401		ccna_02880	0.321798	0.593942
	ccna_00321	0.260687	0.71762		ccna_00321	0.32178	0.961577
	ccna_03105	0.112067	0.278616		ccna_03105	0.321353	1.12529
	ccna_02159	0.405929	1.1623		ccna_02159	0.321073	0.832872
	ccna_03102	-0.0495	0.078839		ccna_03102	0.320336	0.753963
	ccna_00610	0.174588	0.56828		ccna_00610	0.319754	1.31788
	ccna_03054	0.236515	0.641432		ccna_03054	0.319075	0.971209
	ccna_03964	0.654627	0.836363		ccna_03964	0.318732	0.320217
	ccna_01179	0.368577	0.513729		ccna_01179	0.316678	0.421381
	ccna_02838	0.221543	0.41265		ccna_02838	0.316228	0.660994
	ccna_01615	0.171963	0.659311		ccna_01615	0.315905	1.5509
	ccna_02241	0.194686	0.564155		ccna_02241	0.315358	1.09768
	ccna_02789	-0.26952	0.365118		ccna_02789	0.315036	0.468223
	ccna_03316	0.185518	0.822879		ccna_03316	0.314034	1.73999
	ccna_02695	0.191143	0.512357		ccna_02695	0.313655	1.00978
	ccna_03308	-0.15723	0.165498		ccna_03308	0.312492	0.386873
	ccna_03189	0.348987	0.45407		ccna_03189	0.31207	0.392304
	ccna_01795	0.246756	0.684293		ccna_01795	0.311725	0.945903
	ccna_02740	0.134449	0.285535		ccna_02740	0.311554	0.858655
	ccna_00588	0.337498	0.483784		ccna_00588	0.311209	0.434586
	ccna_03590	0.27016	0.751978		ccna_03590	0.311096	0.914966
	ccna_01748	0.333057	1.29435		ccna_01748	0.31085	1.17249
	ccna_01089	0.168126	0.545264		ccna_01089	0.310808	1.2776
	ccna_03230	0.117272	0.210236		ccna_03230	0.310698	0.727316
	ccna_01981	0.127612	0.308409		ccna_01981	0.310666	1.0054
	ccna_03960	0.554315	0.679134		ccna_03960	0.310445	0.316338
	ccna_01680	0.249096	0.678777		ccna_01680	0.310339	0.919966
	ccna_00374	0.044648	0.058404		ccna_00374	0.309994	0.564465
	ccna_02512	0.134254	0.473891		ccna_02512	0.309869	1.50618
	ccna_01098	0.291549	0.657209		ccna_01098	0.30926	0.712265
	ccna_01939	0.241547	0.418718		ccna_01939	0.309044	0.578687
	ccna_03941	0.133389	0.102833		ccna_03941	0.307481	0.270571
	ccna_02201	0.291155	0.375875		ccna_02201	0.305623	0.399904
	ccna_02636	0.27786	0.894345		ccna_02636	0.304503	1.01738
	ccna_01286	0.315962	0.53158		ccna_01286	0.304136	0.505319
	ccna_01878	0.181676	0.471898		ccna_01878	0.303491	0.948274
	ccna_03300	0.057871	0.14946		ccna_03300	0.302881	1.24698
	ccna_01941	0.313368	1.08746		ccna_01941	0.301141	1.0277
	ccna_00864	0.277948	0.617455		ccna_00864	0.300795	0.687466
	ccna_02842	0.099502	0.493524		ccna_02842	0.300596	2.31478
	ccna_01427	0.040426	0.068184		ccna_01427	0.300042	0.750513
	ccna_00205	0.021712	0.059122		ccna_00205	0.300017	1.48979
	ccna_01143	0.198182	0.536925		ccna_01143	0.299139	0.942941
	ccna_01703	0.188022	0.475715		ccna_01703	0.298274	0.888677
	ccna_03029	0.179046	0.528167		ccna_03029	0.297219	1.05914
	ccna_01719	0.073995	0.096191		ccna_01719	0.296097	0.502868
	ccna_03978	0.43371	0.714712		ccna_03978	0.295123	0.429218
	ccna_00872	0.380969	1.31821		ccna_00872	0.295078	0.915771
	ccna_03160	-0.06105	0.09564		ccna_03160	0.294739	0.646331
	ccna_03768	0.287885	1.02497		ccna_03768	0.294659	1.05928
	ccna_00187	0.19478	0.496378		ccna_00187	0.29438	0.869011
	ccna_02889	0.117199	0.261126		ccna_02889	0.29351	0.862955
	ccna_03811	0.314422	0.694261		ccna_03811	0.292978	0.630681
	ccna_00609	0.28209	1.35898		ccna_00609	0.292819	1.43385
	ccna_00616	0.538823	0.949724		ccna_00616	0.292468	0.412396
	ccna_03196	0.097688	0.066327		ccna_03196	0.292405	0.228836
	ccna_01090	0.036132	0.069354		ccna_01090	0.292369	0.864028
	ccna_03814	0.153867	0.460987		ccna_03814	0.291724	1.1039
	ccna_01108	0.19599	0.703266		ccna_01108	0.291712	1.22755
	ccna_02847	0.106745	0.256349		ccna_02847	0.290957	0.950734
	ccna_01861	0.120536	0.164701		ccna_01861	0.29082	0.484727
	ccna_03225	-0.09117	0.20401		ccna_03225	0.290783	0.919992
	ccna_00590	0.156732	0.22771		ccna_00590	0.289693	0.492121
	ccna_03579	-0.01418	0.020943		ccna_03579	0.289122	0.639629
	ccna_03916	0.085911	0.162831		ccna_03916	0.28908	0.746338
	ccna_03956	0.431908	1.1542		ccna_03956	0.288216	0.655085
	ccna_01168	0.099961	0.167617		ccna_01168	0.287903	0.62637
	ccna_01598	0.156773	0.306575		ccna_01598	0.287054	0.672087
	ccna_00889	0.309892	0.730975		ccna_00889	0.286598	0.656828
	ccna_03301	0.147645	0.337999		ccna_03301	0.28609	0.808573
	ccna_00330	0.333408	1.27876		ccna_00330	0.286056	1.02725
	ccna_00841	0.061145	0.106048		ccna_00841	0.285459	1.0897
	ccna_03273	0.524475	1.7021		ccna_03273	0.28538	0.714382
	ccna_03797	0.141643	0.338103		ccna_03797	0.285377	0.854395
	ccna_01197	0.108005	0.175372		ccna_01197	0.283606	0.583679
	ccna_00844	0.195985	0.30789		ccna_00844	0.282726	0.491441
	ccna_00763	0.307236	0.963273		ccna_00763	0.282471	0.856218
	ccna_00727	0.200993	0.785674		ccna_00727	0.281636	1.26364
	ccna_02841	0.148809	0.185721		ccna_02841	0.280989	0.404726
	ccna_03661	-0.19725	0.290799		ccna_03661	0.280925	0.473454
	ccna_00549	0.107522	0.25836		ccna_00549	0.280653	0.903274
	ccna_03624	-0.00064	0.000482		ccna_03624	0.280317	0.266151
	ccna_03599	0.216669	0.109294		ccna_03599	0.279696	0.145806
	ccna_01118	-0.00829	0.014208		ccna_01118	0.279639	0.754757
	ccna_01553	0.127241	0.334843		ccna_01553	0.27931	0.952009
	ccna_02447	0.234375	1.07686		ccna_02447	0.278979	1.38112
	ccna_03269	0.305616	0.983927		ccna_03269	0.278682	0.864173
	ccna_00792	0.099394	0.187067		ccna_00792	0.276987	0.680729
	ccna_01327	0.221305	0.662209		ccna_01327	0.276019	0.897946
	ccna_01731	0.218623	0.895469		ccna_01731	0.275908	1.24489
	ccna_01856	0.121593	0.091186		ccna_01856	0.275737	0.232262
	ccna_02718	-0.08117	0.125728		ccna_02718	0.275465	0.562721
	ccna_03021	0.288459	0.433518		ccna_03021	0.275127	0.407627
	ccna_03921	0.170003	0.427529		ccna_03921	0.274837	0.813297
	ccna_03505	0.303535	1.0666		ccna_03505	0.274472	0.925317
	ccna_01918	0.338413	1.85299		ccna_01918	0.274087	1.36706
	ccna_02299	0.168369	0.64332		ccna_02299	0.273965	1.26911
	ccna_03076	0.225222	0.940409		ccna_03076	0.272515	1.2323
	ccna_03187	-0.0563	0.120269		ccna_03187	0.271743	0.854069
	ccna_00959	0.016549	0.031064		ccna_00959	0.271266	0.79748
	ccna_02203	0.202226	0.392458		ccna_02203	0.270854	0.574818
	ccna_03188	-0.15563	0.261875		ccna_03188	0.270701	0.540141
	ccna_00142	0.11921	0.419726		ccna_00142	0.269278	1.27608
	ccna_00893	0.059191	0.196935		ccna_00893	0.26898	1.43058
	ccna_02233	-0.02558	0.056627		ccna_02233	0.268963	0.958779
	ccna_02741	0.242387	0.637837		ccna_02741	0.268422	0.73295
	ccna_02663	0.013169	0.028147		ccna_02663	0.268201	0.942265
	ccna_01347	0.146089	0.546773		ccna_01347	0.267717	1.26382
	ccna_00216	0.02299	0.038861		ccna_00216	0.26768	0.671832
	ccna_00694	0.122887	0.447225		ccna_00694	0.267112	1.29522
	ccna_03985	0.196763	0.444045		ccna_03985	0.267052	0.666011
	ccna_03742	0.222054	0.638862		ccna_03742	0.266963	0.822357
	ccna_02801	0.326	0.599687		ccna_02801	0.266859	0.46052
	ccna_03669	0.228937	0.445249		ccna_03669	0.266428	0.543571
	ccna_02445	0.183771	0.556729		ccna_02445	0.266353	0.924867
	ccna_03330	0.265325	1.30588		ccna_03330	0.26579	1.30905
	ccna_00823	0.078709	0.089667		ccna_00823	0.265716	0.37133
	ccna_03861	0.242199	0.891241		ccna_03861	0.265638	1.01476
	ccna_02380	0.122712	0.324575		ccna_02380	0.265627	0.900911
	ccna_02353	0.198798	0.675474		ccna_02353	0.265623	1.00963
	ccna_00796	0.252324	1.4677		ccna_00796	0.263061	1.55836
	ccna_01681	0.176139	0.680305		ccna_01681	0.262679	1.18839
	ccna_01616	0.172938	0.872245		ccna_01616	0.262611	1.57961
	ccna_00687	0.117653	0.185001		ccna_00687	0.262197	0.498556
	ccna_03541	0.032695	0.093938		ccna_03541	0.26121	1.25624
	ccna_00335	0.210581	0.447128		ccna_00335	0.260785	0.593335
	ccna_03106	0.099349	0.20641		ccna_03106	0.26036	0.700545
	ccna_03626	0.022465	0.047583		ccna_03626	0.260169	0.866905
	ccna_00640	0.255232	0.437084		ccna_00640	0.259682	0.446889
	ccna_01488	0.185045	0.459009		ccna_01488	0.259673	0.721533
	ccna_03484	0.219115	0.502995		ccna_03484	0.259524	0.63029
	ccna_00498	0.187231	0.463063		ccna_00498	0.258966	0.714144
	ccna_00398	0.194055	0.511006		ccna_00398	0.257564	0.748005
	ccna_03493	0.038923	0.067468		ccna_03493	0.257528	0.633607
	ccna_00526	0.208972	0.443417		ccna_00526	0.257426	0.583527
	ccna_01551	-0.22746	0.265423		ccna_01551	0.257317	0.319462
	ccna_03489	-0.13302	0.255116		ccna_03489	0.256813	0.599581
	ccna_03123	0.273552	0.180331		ccna_03123	0.256668	0.16747
	ccna_00934	0.143032	0.308103		ccna_00934	0.256169	0.655606
	ccna_01906	0.091455	0.068058		ccna_01906	0.256077	0.216899
	ccna_03621	0.135383	0.197826		ccna_03621	0.255904	0.433769
	ccna_01885	0.118934	0.232435		ccna_01885	0.255822	0.614786
	ccna_01933	0.375436	1.84012		ccna_01933	0.255722	1.05901
	ccna_02965	0.041718	0.097801		ccna_02965	0.255089	0.907743
	ccna_00346	0.211753	0.570195		ccna_00346	0.254336	0.730591
	ccna_01679	0.160155	0.50502		ccna_01679	0.254245	0.946987
	ccna_03892	0.245629	0.584433		ccna_03892	0.254045	0.611433
	ccna_01480	0.355926	1.24379		ccna_01480	0.253234	0.769774
	ccna_01478	0.062255	0.138285		ccna_01478	0.253138	0.794795
	ccna_00413	0.167275	0.482957		ccna_00413	0.252879	0.843535
	ccna_02202	0.259738	0.337174		ccna_02202	0.252038	0.324731
	ccna_02859	0.339677	0.271628		ccna_02859	0.251992	0.189932
	ccna_03085	0.441423	2.10885		ccna_03085	0.251003	0.936509
	ccna_01046	0.130937	0.331974		ccna_01046	0.250487	0.778322
	ccna_03104	0.134297	0.582749		ccna_03104	0.249806	1.38212
	ccna_01104	0.141762	0.402095		ccna_01104	0.249395	0.855002
	ccna_00574	0.06995	0.159069		ccna_00574	0.249332	0.785232
	ccna_03467	0.211197	0.903144		ccna_03467	0.247479	1.12945
	ccna_03415	0.389399	0.83274		ccna_03415	0.247413	0.452214
	ccna_03841	0.281165	0.710368		ccna_03841	0.24676	0.594765
	ccna_01716	0.042037	0.06943		ccna_01716	0.245236	0.555251
	ccna_01638	0.132474	0.468468		ccna_01638	0.245017	1.08272
	ccna_03526	0.201644	0.684423		ccna_03526	0.244835	0.894717
	ccna_02992	0.04749	0.092211		ccna_02992	0.244628	0.668082
	ccna_02395	0.261331	0.879016		ccna_02395	0.244293	0.800327
	ccna_01450	0.149905	0.841784		ccna_01450	0.244245	1.68415
	ccna_00231	0.007679	0.017732		ccna_00231	0.244235	0.935741
	ccna_02843	0.335583	1.11953		ccna_02843	0.242578	0.710874
	ccna_03209	-0.04186	0.029694		ccna_03209	0.242172	0.20199
	ccna_03147	0.23917	0.706166		ccna_03147	0.241547	0.7157
	ccna_01882	-0.03018	0.037409		ccna_01882	0.241436	0.39291
	ccna_01902	0.149875	0.119771		ccna_01902	0.240452	0.206491
	ccna_02193	0.132575	0.366935		ccna_02193	0.239348	0.801984
	ccna_00731	0.0501	0.146349		ccna_00731	0.238937	1.06194
	ccna_00433	0.39492	0.333708		ccna_00433	0.238769	0.181162
	ccna_00561	0.213294	0.732442		ccna_00561	0.238611	0.855135
	ccna_03893	0.190214	0.453313		ccna_03893	0.238387	0.610905
	ccna_02300	0.031418	0.058173		ccna_02300	0.237522	0.627878
	ccna_02771	0.096006	0.159666		ccna_02771	0.237183	0.482785
	ccna_00035	0.214166	0.526257		ccna_00035	0.237145	0.602789
	ccna_03698	-0.0954	0.152148		ccna_03698	0.236389	0.465835
	ccna_01110	0.174089	0.634065		ccna_01110	0.236142	0.965235
	ccna_03974	0.155186	0.439438		ccna_03974	0.236127	0.769609
	ccna_02040	0.198875	0.836265		ccna_02040	0.235204	1.05807
	ccna_03690	0.371389	0.779702		ccna_03690	0.234459	0.421651
	ccna_00038	0.053953	0.147811		ccna_00038	0.234129	0.942151
	ccna_03481	-0.01746	0.030121		ccna_03481	0.234039	0.583584
	ccna_02362	0.186901	0.722579		ccna_02362	0.233514	0.984447
	ccna_00320	0.227259	0.554707		ccna_00320	0.233504	0.575113
	ccna_01088	0.146476	0.519223		ccna_01088	0.23346	0.980769
	ccna_02947	0.215697	0.537906		ccna_02947	0.233303	0.597134
	ccna_00011	0.347908	1.11651		ccna_00011	0.232776	0.63841
	ccna_03179	-0.06278	0.127256		ccna_03179	0.232434	0.637474
	ccna_02183	0.056706	0.136		ccna_02183	0.232251	0.78574
	ccna_03393	0.024243	0.041555		ccna_03393	0.232137	0.562246
	ccna_02804	0.141806	0.153187		ccna_02804	0.23168	0.274111
	ccna_02688	0.082768	0.237296		ccna_02688	0.231207	0.897731
	ccna_03455	0.192024	0.988556		ccna_03455	0.230696	1.28277
	ccna_03402	0.168849	0.59559		ccna_03402	0.230057	0.90989
	ccna_02563	0.224143	0.572313		ccna_02563	0.229755	0.591512
	ccna_03449	0.108391	0.169312		ccna_03449	0.229344	0.421505
	ccna_02626	0.289587	1.21595		ccna_02626	0.229294	0.874087
	ccna_00552	0.374083	1.5343		ccna_00552	0.229001	0.764503
	ccna_01502	0.204263	0.833715		ccna_01502	0.228976	0.977984
	ccna_02057	0.151904	0.275713		ccna_02057	0.228667	0.462154
	ccna_02071	0.183076	0.453185		ccna_02071	0.228664	0.607829
	ccna_03124	0.168387	0.449651		ccna_03124	0.228475	0.674424
	ccna_03665	0.21056	0.779168		ccna_03665	0.228425	0.872267
	ccna_00006	0.28928	1.21851		ccna_00006	0.22829	0.8718
	ccna_03937	0.218772	0.228822		ccna_03937	0.228086	0.24045
	ccna_02791	-0.03534	0.070773		ccna_02791	0.228049	0.645402
	ccna_03286	0.195527	0.409786		ccna_03286	0.227664	0.499303
	ccna_00127	-0.11099	0.08553		ccna_00127	0.227586	0.194708
	ccna_03979	0.315215	0.574913		ccna_03979	0.227491	0.376666
	ccna_01835	0.159092	0.329221		ccna_01835	0.22714	0.519998
	ccna_00935	0.140632	0.360521		ccna_00935	0.226831	0.674356
	ccna_02082	0.136163	0.466455		ccna_02082	0.226592	0.928639
	ccna_00222	0.141503	0.45296		ccna_00222	0.226227	0.850975
	ccna_02468	-0.14053	0.163497		ccna_02468	0.225792	0.293249
	ccna_02506	-0.21048	0.398185		ccna_02506	0.225053	0.445557
	ccna_03902	0.195153	0.385761		ccna_03902	0.225041	0.463446
	ccna_03500	0.193098	0.890164		ccna_03500	0.225001	1.10392
	ccna_03784	0.165345	0.271172		ccna_03784	0.224962	0.398259
	ccna_02748	0.294667	0.682325		ccna_02748	0.224673	0.474891
	ccna_03426	0.063455	0.185874		ccna_03426	0.224153	0.932731
	ccna_01937	0.247204	0.802692		ccna_01937	0.223958	0.700747
	ccna_02625	0.199645	0.799991		ccna_02625	0.223644	0.936946
	ccna_00795	0.258302	0.869127		ccna_00795	0.222238	0.706052
	ccna_00336	0.106919	0.133903		ccna_00336	0.222079	0.318781
	ccna_01714	0.273367	1.29551		ccna_01714	0.222019	0.963704
	ccna_02750	0.158447	0.551908		ccna_02750	0.221991	0.873443
	ccna_01030	0.092444	0.196083		ccna_01030	0.221726	0.585748
	ccna_00968	0.044783	0.106954		ccna_00968	0.221446	0.756474
	ccna_02637	0.054475	0.142358		ccna_02637	0.221436	0.82114
	ccna_03576	-0.01261	0.007648		ccna_03576	0.220968	0.155404
	ccna_03583	0.131845	0.406937		ccna_03583	0.220937	0.809449
	ccna_02761	-0.09283	0.140229		ccna_02761	0.22088	0.400918
	ccna_03617	0.241479	0.310541		ccna_03617	0.220844	0.278153
	ccna_01963	0.201574	0.741136		ccna_01963	0.219974	0.836064
	ccna_00399	0.035173	0.114212		ccna_00399	0.21997	1.13932
	ccna_03542	-0.00269	0.004394		ccna_03542	0.219596	0.519791
	ccna_01374	0.243303	1.12159		ccna_01374	0.218931	0.965916
	ccna_01222	0.29326	0.634369		ccna_01222	0.217776	0.428156
	ccna_03222	0.158399	0.454217		ccna_03222	0.217287	0.691538
	ccna_03408	0.1591	0.724285		ccna_03408	0.217184	1.11804
	ccna_03155	0.005945	0.007362		ccna_03155	0.216829	0.3565
	ccna_00124	0.068253	0.178568		ccna_00124	0.216728	0.767135
	ccna_00243	0.274321	0.910313		ccna_00243	0.216562	0.656771
	ccna_01282	0.020152	0.028802		ccna_01282	0.216527	0.414333
	ccna_02794	0.130094	0.144754		ccna_02794	0.216078	0.257827
	ccna_00973	0.171044	0.588753		ccna_00973	0.215566	0.806582
	ccna_03508	0.245376	0.498768		ccna_03508	0.215467	0.421088
	ccna_03553	0.134534	0.47903		ccna_03553	0.215393	0.905231
	ccna_02157	0.215979	0.475896		ccna_02157	0.215246	0.473683
	ccna_03465	0.181627	0.470979		ccna_03465	0.214763	0.58762
	ccna_00157	0.297771	1.05236		ccna_00157	0.214724	0.667818
	ccna_00152	0.187173	0.802812		ccna_00152	0.21436	0.969904
	ccna_00358	0.271096	1.03646		ccna_00358	0.213989	0.744889
	ccna_03540	0.144001	0.310946		ccna_03540	0.213754	0.515264
	ccna_02229	0.100031	0.168585		ccna_02229	0.213479	0.424446
	ccna_02766	0.217704	0.3677		ccna_02766	0.213392	0.358416
	ccna_02154	0.144748	0.423455		ccna_02154	0.212717	0.705398
	ccna_03548	0.13675	0.62282		ccna_03548	0.212319	1.1458
	ccna_00631	0.190262	0.238395		ccna_00631	0.211503	0.271112
	ccna_00260	0.157148	0.45712		ccna_00260	0.211411	0.678064
	ccna_03743	0.298065	1.19077		ccna_03743	0.211294	0.734697
	ccna_03007	0.219998	0.748985		ccna_03007	0.211176	0.70809
	ccna_02115	0.37163	0.390396		ccna_02115	0.210975	0.195053
	ccna_02560	0.311587	1.36435		ccna_02560	0.210634	0.784334
	ccna_03053	0.357031	0.292264		ccna_03053	0.21059	0.155565
	ccna_00495	0.211758	0.594247		ccna_00495	0.210381	0.589041
	ccna_00337	0.113658	0.299846		ccna_00337	0.210252	0.664134
	ccna_01479	0.245728	1.18667		ccna_01479	0.210199	0.951218
	ccna_00360	0.117	0.356598		ccna_00360	0.209832	0.769812
	ccna_03659	0.11664	0.392674		ccna_03659	0.209368	0.856064
	ccna_00411	0.120742	0.27939		ccna_00411	0.208861	0.561818
	ccna_02559	0.136012	0.356103		ccna_02559	0.207262	0.616108
	ccna_03020	0.047421	0.086147		ccna_03020	0.206289	0.490316
	ccna_01442	0.261166	0.537534		ccna_01442	0.206114	0.395063
	ccna_02956	0.385655	0.306759		ccna_02956	0.206097	0.145489
	ccna_00765	0.267674	0.827286		ccna_00765	0.205896	0.578438
	ccna_03025	0.038301	0.074886		ccna_03025	0.205771	0.545326
	ccna_02523	0.174261	0.511268		ccna_02523	0.205325	0.63617
	ccna_01484	-0.05091	0.092123		ccna_01484	0.204952	0.484037
	ccna_00999	0.124504	0.353663		ccna_00999	0.204627	0.67714
	ccna_02436	0.211195	0.656812		ccna_02436	0.204192	0.627468
	ccna_02984	0.138112	0.363554		ccna_02984	0.204103	0.674389
	ccna_00926	0.136433	0.135536		ccna_00926	0.20394	0.461713
	ccna_00477	-0.06771	0.066898		ccna_00477	0.203546	0.237203
	ccna_03829	0.29216	1.25121		ccna_03829	0.203375	0.751438
	ccna_01062	0.204349	0.784062		ccna_01062	0.20324	0.778183
	ccna_02184	0.358116	1.09703		ccna_02184	0.20292	0.487907
	ccna_02025	0.242453	0.803964		ccna_02025	0.202891	0.630189
	ccna_03032	0.269221	1.1989		ccna_03032	0.201204	0.795628
	ccna_03073	0.302944	0.462624		ccna_03073	0.201161	0.274202
	ccna_01601	-0.06941	0.088219		ccna_01601	0.200823	0.30331
	ccna_03195	-0.02452	0.024081		ccna_03195	0.200821	0.238465
	ccna_02980	0.084894	0.207928		ccna_02980	0.200762	0.613788
	ccna_01817	-0.0128	0.02832		ccna_01817	0.200522	0.661728
	ccna_02966	0.136132	0.376456		ccna_02966	0.20034	0.623633
	ccna_03261	0.314267	0.794525		ccna_03261	0.200027	0.433745
	ccna_02751	-0.05093	0.13379		ccna_02751	0.198365	0.721777
	ccna_02344	0.34731	1.19851		ccna_02344	0.19833	0.551882
	ccna_03737	0.070886	0.103512		ccna_03737	0.197699	0.343933
	ccna_01730	0.203815	0.776418		ccna_01730	0.197469	0.743354
	ccna_03454	0.091341	0.302768		ccna_03454	0.197014	0.827631
	ccna_03730	0.119699	0.440781		ccna_03730	0.19648	0.856976
	ccna_00708	0.138626	0.872773		ccna_00708	0.196107	1.42619
	ccna_02845	0.120457	0.229878		ccna_02845	0.195983	0.419859
	ccna_01870	0.025366	0.057812		ccna_01870	0.195817	0.639891
	ccna_01481	0.315244	1.64599		ccna_01481	0.195788	0.835927
	ccna_03697	0.075388	0.13297		ccna_03697	0.195753	0.417526
	ccna_00698	-0.11473	0.126541		ccna_00698	0.194869	0.237015
	ccna_00378	0.133997	0.526065		ccna_00378	0.194747	0.873521
	ccna_00271	-0.03726	0.030807		ccna_00271	0.194477	0.186213
	ccna_01415	0.117521	0.318152		ccna_01415	0.193864	0.606843
	ccna_02207	0.126932	0.406887		ccna_02207	0.19367	0.711188
	ccna_03686	0.060655	0.150099		ccna_03686	0.19365	0.629071
	ccna_03909	0.113998	0.261383		ccna_03909	0.193604	0.509865
	ccna_03707	0.163913	0.48103		ccna_03707	0.193435	0.598895
	ccna_02614	0.051275	0.074861		ccna_02614	0.192927	0.344769
	ccna_00583	0.376046	0.832624		ccna_00583	0.192876	0.342312
	ccna_02085	0.188724	0.621221		ccna_02085	0.192647	0.638665
	ccna_00746	0.033625	0.081715		ccna_00746	0.192642	0.662198
	ccna_01443	0.289079	0.801782		ccna_01443	0.192604	0.464392
	ccna_03357	0.117569	0.384423		ccna_03357	0.192303	0.735817
	ccna_03931	0.080276	0.08292		ccna_03931	0.191748	0.222372
	ccna_03731	0.050011	0.126438		ccna_03731	0.191541	0.655314
	ccna_00389	0.093613	0.243611		ccna_00389	0.19138	0.603561
	ccna_03701	-0.0047	0.009132		ccna_03701	0.190678	0.535736
	ccna_01300	0.020371	0.042694		ccna_01300	0.19046	0.562686
	ccna_02402	0.095223	0.274651		ccna_02402	0.190151	0.667931
	ccna_00074	0.259178	0.774362		ccna_00074	0.189748	0.508598
	ccna_02581	0.035666	0.066761		ccna_02581	0.18924	0.466235
	ccna_02907	-0.25543	0.952369		ccna_02907	0.188914	0.648216
	ccna_01993	0.076073	0.281465		ccna_01993	0.188443	0.923086
	ccna_00396	-0.04087	0.065006		ccna_00396	0.188353	0.37918
	ccna_03780	0.081331	0.199555		ccna_03780	0.187764	0.566963
	ccna_02881	0.060691	0.07467		ccna_02881	0.187618	0.270114
	ccna_00550	0.098481	0.186323		ccna_00550	0.187453	0.408779
	ccna_03664	0.251454	0.945656		ccna_03664	0.187392	0.630558
	ccna_00004	0.447995	1.80265		ccna_00004	0.18728	0.530551
	ccna_02112	0.08693	0.261294		ccna_02112	0.187241	0.700121
	ccna_00329	0.286509	0.938688		ccna_00329	0.187103	0.52444
	ccna_00131	0.063884	0.12834		ccna_00131	0.186777	0.466846
	ccna_03285	0.135833	0.609452		ccna_03285	0.186169	0.93919
	ccna_02086	0.113479	0.35424		ccna_02086	0.186104	0.676037
	ccna_02214	0.21014	0.597314		ccna_02214	0.185968	0.507661
	ccna_01612	0.10072	0.273061		ccna_01612	0.185948	0.597157
	ccna_03072	0.089029	0.148105		ccna_03072	0.18584	0.357066
	ccna_02664	0.118642	0.332391		ccna_02664	0.185129	0.590537
	ccna_01122	0.103531	0.205815		ccna_01122	0.184013	0.417209
	ccna_01573	0.292964	0.18949		ccna_01573	0.183802	0.111128
	ccna_03421	0.149372	0.642277		ccna_03421	0.183717	0.852764
	ccna_02798	-0.2633	0.470463		ccna_02798	0.183688	0.311096
	ccna_03070	0.052006	0.065695		ccna_03070	0.183551	0.274468
	ccna_00554	-0.04249	0.065885		ccna_00554	0.183486	0.354398
	ccna_02454	0.175486	0.85525		ccna_02454	0.18281	0.905312
	ccna_02330	0.205215	0.35465		ccna_02330	0.18272	0.306808
	ccna_03601	0.088652	0.224361		ccna_03601	0.182665	0.556132
	ccna_01304	0.157208	0.333122		ccna_01304	0.181915	0.400535
	ccna_01704	-0.02525	0.068515		ccna_01704	0.181908	0.724463
	ccna_00096	-0.01923	0.03359		ccna_00096	0.181676	0.423511
	ccna_01505	-0.1268	0.290973		ccna_01505	0.181443	0.463293
	ccna_01721	0.118269	0.387292		ccna_01721	0.18131	0.679021
	ccna_01940	0.177728	0.342531		ccna_01940	0.181108	0.350715
	ccna_02846	0.040209	0.13105		ccna_02846	0.180975	0.852517
	ccna_03238	0.06863	0.095617		ccna_03238	0.180924	0.293356
	ccna_00270	0.002442	0.005209		ccna_00270	0.180799	0.566953
	ccna_02827	-0.11277	0.227331		ccna_02827	0.180701	0.412623
	ccna_03910	0.253587	0.452561		ccna_03910	0.180481	0.294241
	ccna_02583	0.079523	0.246897		ccna_02583	0.180436	0.704616
	ccna_01137	0.172134	0.438038		ccna_01137	0.180316	0.465181
	ccna_03556	-0.04628	0.058962		ccna_03556	0.180095	0.27428
	ccna_03848	-0.01165	0.033814		ccna_03848	0.180025	0.819959
	ccna_01624	0.099839	0.264197		ccna_01624	0.179892	0.557549
	ccna_02972	0.069086	0.165		ccna_02972	0.179822	0.535234
	ccna_01363	0.029777	0.055046		ccna_01363	0.179412	0.434761
	ccna_02055	0.180179	0.370263		ccna_02055	0.179133	0.36738
	ccna_00238	-0.00836	0.016221		ccna_00238	0.179129	0.487027
	ccna_00735	0.09296	0.393558		ccna_00735	0.178935	0.945076
	ccna_03564	0.115981	0.255043		ccna_03564	0.178638	0.437473
	ccna_03740	0.242722	0.969222		ccna_03740	0.178634	0.634993
	ccna_01452	0.020341	0.052132		ccna_01452	0.177573	0.661414
	ccna_00764	0.176248	0.370026		ccna_00764	0.177451	0.373214
	ccna_02641	0.197087	0.54145		ccna_02641	0.176738	0.469197
	ccna_01240	0.017239	0.051791		ccna_01240	0.176467	0.814161
	ccna_03278	-0.02548	0.071318		ccna_03278	0.176375	0.721021
	ccna_02226	0.273644	0.502597		ccna_02226	0.17613	0.286941
	ccna_02967	0.124388	0.345197		ccna_02967	0.176027	0.539824
	ccna_01281	0.027693	0.077679		ccna_01281	0.175815	0.712439
	ccna_02970	0.011022	0.023522		ccna_02970	0.175802	0.532912
	ccna_02340	0.319136	0.844462		ccna_02340	0.175755	0.381259
	ccna_00181	0.144384	0.274284		ccna_00181	0.175569	0.349367
	ccna_00105	0.114211	0.255308		ccna_00105	0.175444	0.43626
	ccna_03309	0.177023	0.612444		ccna_03309	0.175443	0.605069
	ccna_01053	0.145168	0.341907		ccna_01053	0.175313	0.43478
	ccna_03980	0.238477	0.340721		ccna_03980	0.175069	0.232947
	ccna_00825	-0.06294	0.099379		ccna_00825	0.175035	0.33017
	ccna_00377	0.066905	0.285623		ccna_00377	0.174971	1.01241
	ccna_02446	0.170186	0.524189		ccna_02446	0.174932	0.543578
	ccna_01378	0.126774	0.385614		ccna_01378	0.174836	0.58612
	ccna_03668	0.303577	0.362327		ccna_03668	0.174695	0.184981
	ccna_00818	-0.02636	0.03122		ccna_00818	0.174373	0.250032
	ccna_03262	0.089581	0.242772		ccna_03262	0.174143	0.561898
	ccna_02386	0.216533	0.858325		ccna_02386	0.173587	0.633937
	ccna_00180	0.071218	0.172227		ccna_00180	0.173441	0.514928
	ccna_00259	0.199445	0.627489		ccna_00259	0.172584	0.517391
	ccna_02150	0.183033	0.714642		ccna_02150	0.171957	0.656458
	ccna_02111	0.075562	0.131706		ccna_02111	0.171632	0.348276
	ccna_01780	0.072455	0.182722		ccna_01780	0.171441	0.529888
	ccna_02856	0.156435	0.093765		ccna_02856	0.17142	0.103762
	ccna_00429	-0.14453	0.184613		ccna_00429	0.170798	0.228507
	ccna_00681	0.490013	1.3191		ccna_00681	0.170743	0.315932
	ccna_00447	0.152537	0.427951		ccna_00447	0.170719	0.495307
	ccna_02658	0.128797	0.311546		ccna_02658	0.170485	0.444139
	ccna_02303	0.128596	0.337042		ccna_02303	0.170437	0.482985
	ccna_00123	0.145378	0.592554		ccna_00123	0.170336	0.734171
	ccna_01052	-0.02518	0.033667		ccna_01052	0.170276	0.281531
	ccna_01655	0.231039	0.623442		ccna_01655	0.169323	0.414281
	ccna_00643	-0.38961	0.520954		ccna_00643	0.168702	0.194548
	ccna_00220	0.221852	0.658917		ccna_00220	0.168685	0.457903
	ccna_03589	0.218592	1.09692		ccna_03589	0.168433	0.761946
	ccna_00673	0.000984	0.00186		ccna_00673	0.167851	0.443845
	ccna_03239	0.230244	0.540467		ccna_03239	0.167733	0.358745
	ccna_02819	-0.38262	0.499939		ccna_02819	0.167266	0.187064
	ccna_02075	0.06279	0.232561		ccna_02075	0.166925	0.816992
	ccna_02289	0.155023	0.436976		ccna_02289	0.166756	0.480268
	ccna_02337	0.099056	0.254111		ccna_02337	0.166681	0.488332
	ccna_02081	0.131145	0.500589		ccna_02081	0.166482	0.688346
	ccna_00154	0.134797	0.28851		ccna_00154	0.166357	0.374967
	ccna_00143	0.045459	0.094721		ccna_00143	0.166235	0.437144
	ccna_01591	0.221619	0.7971		ccna_01591	0.166167	0.539587
	ccna_02364	0.139707	0.657176		ccna_02364	0.166052	0.83248
	ccna_03837	-0.00777	0.01717		ccna_03837	0.165884	0.521186
	ccna_00032	0.294604	0.654788		ccna_00032	0.165745	0.310382
	ccna_03787	0.103014	0.233318		ccna_03787	0.165633	0.420042
	ccna_02629	0.059053	0.156422		ccna_02629	0.165506	0.554432
	ccna_03376	0.244878	0.307866		ccna_03376	0.165306	0.191501
	ccna_00312	0.062719	0.079138		ccna_00312	0.165154	0.237231
	ccna_00347	0.245691	0.324806		ccna_00347	0.165049	0.200394
	ccna_01934	0.283676	0.658476		ccna_01934	0.165009	0.325357
	ccna_03464	0.214047	0.667099		ccna_03464	0.164987	0.471865
	ccna_00919	0.096625	0.267863		ccna_00919	0.16479	0.526196
	ccna_01016	0.004258	0.00724		ccna_01016	0.164642	0.373533
	ccna_00813	-0.34939	0.503611		ccna_00813	0.164606	0.205329
	ccna_00003	0.342903	2.20646		ccna_00003	0.164551	0.775169
	ccna_02529	-0.02791	0.060452		ccna_02529	0.164397	0.474346
	ccna_03925	0.107587	0.082285		ccna_03925	0.164328	0.586963
	ccna_03751	0.186093	0.795282		ccna_03751	0.164157	0.669802
	ccna_01177	0.325493	0.331774		ccna_01177	0.164137	0.146643
	ccna_03696	0.149197	0.285112		ccna_03696	0.164018	0.320431
	ccna_03479	0.34269	0.697192		ccna_03479	0.163413	0.267552
	ccna_03739	0.337052	0.939211		ccna_03739	0.163318	0.356697
	ccna_02301	0.103089	0.360141		ccna_02301	0.1633	0.656455
	ccna_03409	0.060313	0.14802		ccna_03409	0.163017	0.496262
	ccna_01132	0.175635	1.21953		ccna_01132	0.162625	1.09321
	ccna_03929	-0.39894	0.723442		ccna_03929	0.162424	0.241137
	ccna_03163	0.074539	0.200697		ccna_03163	0.162281	0.527738
	ccna_02160	0.114109	0.288823		ccna_02160	0.162245	0.449949
	ccna_01724	0.097275	0.351791		ccna_01724	0.161942	0.684452
	ccna_03403	0.158956	0.329824		ccna_03403	0.16171	0.336943
	ccna_00752	0.042775	0.105524		ccna_00752	0.161626	0.517837
	ccna_01930	0.250319	0.650603		ccna_01930	0.1616	0.366776
	ccna_02553	0.067378	0.162516		ccna_02553	0.161503	0.471875
	ccna_01575	0.153863	0.582368		ccna_01575	0.161458	0.621171
	ccna_01099	0.004226	0.01144		ccna_01099	0.161352	0.662851
	ccna_00922	0.130986	0.256998		ccna_00922	0.161348	0.33199
	ccna_02993	-0.02901	0.042681		ccna_02993	0.161216	0.290712
	ccna_00699	0.182606	0.424942		ccna_00699	0.161097	0.362244
	ccna_02351	0.170922	0.696767		ccna_02351	0.160008	0.637124
	ccna_02324	0.096811	0.33556		ccna_02324	0.159834	0.643108
	ccna_03497	0.119084	0.259793		ccna_03497	0.159515	0.373049
	ccna_02826	0.256899	0.640665		ccna_02826	0.159316	0.345443
	ccna_00881	0.056681	0.180429		ccna_00881	0.159239	0.656464
	ccna_02292	0.210017	0.721694		ccna_02292	0.158969	0.496801
	ccna_01343	0.012003	0.037623		ccna_01343	0.158705	0.760475
	ccna_03945	0.238275	0.158662		ccna_03945	0.158556	0.100232
	ccna_01385	0.074213	0.196511		ccna_01385	0.158414	0.502382
	ccna_03151	-0.01552	0.026409		ccna_03151	0.158409	0.347578
	ccna_01196	0.125085	0.343903		ccna_01196	0.158391	0.464702
	ccna_02369	0.005166	0.005124		ccna_02369	0.158383	0.186585
	ccna_01932	0.181249	0.553529		ccna_01932	0.158205	0.462888
	ccna_02099	0.112613	0.391209		ccna_02099	0.15798	0.60866
	ccna_01994	0.081855	0.280464		ccna_01994	0.157878	0.651813
	ccna_01438	0.059061	0.1811		ccna_01438	0.157836	0.61627
	ccna_03656	0.137053	0.648809		ccna_03656	0.157652	0.785309
	ccna_02675	0.069879	0.230076		ccna_02675	0.157325	0.643647
	ccna_03864	0.046645	0.180733		ccna_03864	0.157192	0.842784
	ccna_03347	0.058537	0.207761		ccna_03347	0.156666	0.723703
	ccna_03157	0.385014	0.537772		ccna_03157	0.156604	0.176149
	ccna_03662	-0.01896	0.035777		ccna_03662	0.156259	0.384019
	ccna_03913	0.330123	0.462972		ccna_03913	0.15615	0.183801
	ccna_00273	0.020789	0.047835		ccna_00273	0.15598	0.485047
	ccna_01554	0.004575	0.009582		ccna_01554	0.155905	0.453354
	ccna_02716	0.145238	0.732973		ccna_02716	0.155664	0.806214
	ccna_00923	0.315099	0.966353		ccna_00923	0.155401	0.37465
	ccna_03003	-0.01588	0.041082		ccna_03003	0.155363	0.569091
	ccna_02955	0.29138	0.328835		ccna_02955	0.155238	0.154727
	ccna_02836	0.171388	0.489873		ccna_02836	0.154873	0.429329
	ccna_01626	0.177206	0.680211		ccna_01626	0.154667	0.566427
	ccna_00412	0.060937	0.204565		ccna_00412	0.1546	0.661206
	ccna_00668	-0.01268	0.027636		ccna_00668	0.154539	0.4598
	ccna_02622	0.180167	0.947033		ccna_02622	0.154348	0.763972
	ccna_00274	0.202986	0.525612		ccna_00274	0.153883	0.36738
	ccna_01111	0.150906	0.22136		ccna_01111	0.153638	0.222475
	ccna_03480	-0.07012	0.12429		ccna_03480	0.153609	0.315013
	ccna_03718	0.183573	1.00396		ccna_03718	0.153569	0.782954
	ccna_01808	0.072028	0.14005		ccna_01808	0.153537	0.344304
	ccna_02754	0.122527	0.260523		ccna_02754	0.153462	0.343738
	ccna_00416	-0.06378	0.059866		ccna_00416	0.153383	0.158526
	ccna_00227	0.121554	0.391977		ccna_00227	0.153056	0.528307
	ccna_00908	0.05791	0.146097		ccna_00908	0.152789	0.473517
	ccna_02606	0.143792	0.339737		ccna_02606	0.152775	0.366623
	ccna_02164	0.105124	0.282153		ccna_02164	0.152749	0.451326
	ccna_02098	0.128011	0.505558		ccna_02098	0.152311	0.636984
	ccna_00414	0.077268	0.221003		ccna_00414	0.151692	0.512755
	ccna_00830	0.129184	0.356302		ccna_00830	0.151619	0.471888
	ccna_01569	0.318621	0.491563		ccna_01569	0.151598	0.1947
	ccna_01445	0.203353	0.680889		ccna_01445	0.151581	0.460724
	ccna_02737	0.126894	0.495367		ccna_02737	0.151493	0.626645
	ccna_00221	0.000441	0.000893		ccna_00221	0.151342	0.426423
	ccna_02182	0.142059	0.577797		ccna_02182	0.151166	0.627895
	ccna_02971	-0.05418	0.194782		ccna_02971	0.151157	0.714652
	ccna_00582	0.070292	0.080664		ccna_00582	0.151097	0.190621
	ccna_03757	0.13242	0.185629		ccna_03757	0.150929	0.216611
	ccna_01145	-0.2804	0.740109		ccna_01145	0.150852	0.338575
	ccna_00490	0.034572	0.085745		ccna_00490	0.15082	0.487814
	ccna_03010	-0.17479	0.200595		ccna_03010	0.150675	0.172377
	ccna_03927	0.228429	0.305787		ccna_03927	0.150639	0.185101
	ccna_02633	0.187722	0.721305		ccna_02633	0.150575	0.536082
	ccna_00189	0.038285	0.104232		ccna_00189	0.150565	0.537692
	ccna_02043	0.121928	0.320883		ccna_02043	0.150515	0.604855
	ccna_00103	0.074671	0.236532		ccna_00103	0.150326	0.571493
	ccna_01651	0.20957	1.05907		ccna_01651	0.150056	0.666574
	ccna_01213	0.090959	0.362261		ccna_01213	0.148906	0.69042
	ccna_03202	0.135689	0.362781		ccna_03202	0.148635	0.407255
	ccna_01211	0.060782	0.233262		ccna_01211	0.148605	0.730667
	ccna_03349	0.026822	0.042717		ccna_03349	0.148586	0.289347
	ccna_01148	0.307259	0.34667		ccna_01148	0.148262	0.144391
	ccna_03433	0.15091	0.191668		ccna_03433	0.148255	0.187733
	ccna_02567	0.134974	0.670809		ccna_02567	0.148224	0.76217
	ccna_01910	-0.01079	0.013044		ccna_01910	0.148066	0.214521
	ccna_00331	-0.10545	0.247624		ccna_00331	0.147348	0.379054
	ccna_01172	0.069002	0.137236		ccna_01172	0.147344	0.337178
	ccna_02679	0.141024	0.455646		ccna_02679	0.147218	0.481818
	ccna_02954	0.201651	0.33085		ccna_02954	0.147033	0.224978
	ccna_01195	0.16835	0.691511		ccna_01195	0.146872	0.575364
	ccna_01627	0.216703	0.505945		ccna_01627	0.146863	0.307905
	ccna_00670	0.256761	1.25723		ccna_00670	0.146427	0.576937
	ccna_03628	-0.13307	0.296051		ccna_03628	0.146361	0.337478
	ccna_01935	0.411074	2.0942		ccna_01935	0.146087	0.492234
	ccna_02389	0.130021	0.528016		ccna_02389	0.146074	0.616445
	ccna_01190	0.128399	0.515712		ccna_01190	0.145881	0.610954
	ccna_01217	0.151887	0.631408		ccna_01217	0.145851	0.597949
	ccna_01497	0.176162	0.796352		ccna_01497	0.145507	0.613812
	ccna_02192	0.070377	0.170112		ccna_02192	0.145398	0.410057
	ccna_02388	0.309496	1.13311		ccna_02388	0.145248	0.406189
	ccna_02206	0.27446	0.760567		ccna_02206	0.14508	0.329105
	ccna_00120	-0.11187	0.167812		ccna_00120	0.144801	0.229926
	ccna_00629	0.049779	0.088043		ccna_00629	0.144687	0.301036
	ccna_02483	-0.07374	0.199954		ccna_02483	0.144519	0.462046
	ccna_02500	0.098729	0.181025		ccna_02500	0.144455	0.339826
	ccna_03899	0.123962	0.342515		ccna_03899	0.14405	0.414233
	ccna_01219	0.054583	0.1506		ccna_01219	0.14382	0.489215
	ccna_03398	-0.02913	0.089754		ccna_03398	0.143741	0.60816
	ccna_02978	0.096861	0.176756		ccna_02978	0.143735	0.282767
	ccna_00534	-0.08663	0.176686		ccna_00534	0.143619	0.326979
	ccna_02744	0.243073	0.509253		ccna_02744	0.143473	0.261378
	ccna_02198	0.09049	0.361558		ccna_02198	0.143306	0.658656
	ccna_00410	-0.02354	0.034136		ccna_00410	0.143106	0.249802
	ccna_03531	0.104037	0.294237		ccna_03531	0.143049	0.439235
	ccna_01045	0.030345	0.073371		ccna_01045	0.142951	0.447072
	ccna_02185	0.009468	0.035247		ccna_02185	0.142768	0.835144
	ccna_02406	0.119167	0.302033		ccna_02406	0.142587	0.37792
	ccna_03894	0.182745	0.2224		ccna_03894	0.142415	0.16597
	ccna_01105	0.147939	0.506595		ccna_01105	0.14199	0.480044
	ccna_00009	0.333316	1.01872		ccna_00009	0.141897	0.326246
	ccna_02104	-0.16327	0.332796		ccna_02104	0.141857	0.285135
	ccna_02376	-0.05783	0.094668		ccna_02376	0.14183	0.267184
	ccna_02908	0.153996	0.786763		ccna_02908	0.141723	0.70205
	ccna_00967	0.030243	0.056142		ccna_00967	0.141349	0.322587
	ccna_03843	0.164699	0.571075		ccna_03843	0.141316	0.466825
	ccna_02123	0.017071	0.039546		ccna_02123	0.141295	0.435427
	ccna_01699	0.067494	0.237003		ccna_01699	0.141195	0.602705
	ccna_01151	-0.03298	0.085429		ccna_01151	0.141069	0.475081
	ccna_02672	0.082116	0.152461		ccna_02672	0.140682	0.288012
	ccna_01959	0.090042	0.218675		ccna_01959	0.140628	0.377471
	ccna_03687	0.089466	0.192575		ccna_03687	0.140556	0.332124
	ccna_01258	0.236227	0.646132		ccna_01258	0.14053	0.328788
	ccna_03279	0.165227	0.522654		ccna_03279	0.140078	0.421593
	ccna_01653	0.076237	0.236372		ccna_01653	0.140069	0.506035
	ccna_02860	0.024013	0.048075		ccna_02860	0.139988	0.353529
	ccna_03547	-0.00142	0.003847		ccna_03547	0.139944	0.553107
	ccna_01783	-0.00169	0.003328		ccna_01783	0.139536	0.366622
	ccna_00591	0.006229	0.008588		ccna_00591	0.139205	0.234688
	ccna_03149	0.082995	0.214088		ccna_03149	0.138899	0.402912
	ccna_00972	0.196222	0.73857		ccna_00972	0.138765	0.464732
	ccna_01778	0.149624	0.78562		ccna_01778	0.138664	0.707831
	ccna_00755	0.179695	0.086648		ccna_00755	0.137482	0.064839
	ccna_00743	0.305344	0.526968		ccna_00743	0.137452	0.194077
	ccna_02044	-0.09687	0.22759		ccna_02044	0.136964	0.324251
	ccna_03543	0.047306	0.150801		ccna_03543	0.136447	0.551542
	ccna_02076	0.210209	1.10404		ccna_02076	0.136201	0.606117
	ccna_01929	0.150595	0.406011		ccna_01929	0.136178	0.357338
	ccna_00350	-0.03515	0.067243		ccna_00350	0.136034	0.315803
	ccna_00384	-0.15681	0.452492		ccna_00384	0.135929	0.383104
	ccna_00575	0.119416	0.203441		ccna_00575	0.135859	0.237179
	ccna_01964	0.101821	0.348237		ccna_01964	0.135721	0.503273
	ccna_00523	0.111557	0.578268		ccna_00523	0.135342	0.750806
	ccna_00153	-4e-05	7.19e-05		ccna_00153	0.135307	0.316806
	ccna_00712	0.145637	0.21646		ccna_00712	0.135248	0.198315
	ccna_02240	0.120395	0.366281		ccna_02240	0.135196	0.424503
	ccna_03652	0.077192	0.288445		ccna_03652	0.134849	0.588385
	ccna_03486	0.039504	0.08067		ccna_03486	0.134616	0.331544
	ccna_03527	0.00877	0.02869		ccna_03527	0.134149	0.649248
	ccna_02161	0.19655	0.706252		ccna_02161	0.133726	0.423963
	ccna_03532	0.096295	0.339505		ccna_03532	0.133631	0.516635
	ccna_02795	-0.18058	0.259672		ccna_02795	0.132887	0.185328
	ccna_01165	0.109688	0.368225		ccna_01165	0.132863	0.470676
	ccna_03469	0.072038	0.191275		ccna_03469	0.132756	0.402987
	ccna_03416	0.081632	0.232708		ccna_03416	0.132461	0.423533
	ccna_01645	0.26285	1.6521		ccna_01645	0.132455	0.630966
	ccna_00622	0.08972	0.114518		ccna_00622	0.131832	0.177413
	ccna_00326	0.098647	0.36964		ccna_00326	0.13183	0.537456
	ccna_00176	-0.35913	1.20532		ccna_00176	0.13153	0.326808
	ccna_02401	0.06071	0.228119		ccna_02401	0.131475	0.604537
	ccna_00255	0.171888	0.558015		ccna_00255	0.131457	0.393677
	ccna_03496	0.046827	0.140615		ccna_03496	0.131156	0.489438
	ccna_00366	0.179392	0.66415		ccna_00366	0.131126	0.438775
	ccna_01686	0.025622	0.085857		ccna_01686	0.131056	0.601871
	ccna_03423	0.07731	0.173045		ccna_03423	0.130503	0.323958
	ccna_02925	0.002595	0.007163		ccna_02925	0.130041	0.513251
	ccna_03976	0.118905	0.196366		ccna_03976	0.12985	0.217843
	ccna_02850	-0.13449	0.168108		ccna_02850	0.129798	0.163362
	ccna_01763	0.166831	0.597043		ccna_01763	0.129452	0.427984
	ccna_03438	0.131505	0.147601		ccna_03438	0.12899	0.144411
	ccna_00186	0.128932	0.421448		ccna_00186	0.128866	0.42115
	ccna_02923	-0.06592	0.13178		ccna_02923	0.128769	0.290911
	ccna_02153	0.007175	0.013495		ccna_02153	0.12876	0.308997
	ccna_03689	0.158669	0.247169		ccna_03689	0.128755	0.192862
	ccna_00652	0.340875	0.341645		ccna_00652	0.128659	0.106894
	ccna_02056	0.009885	0.022763		ccna_02056	0.1286	0.391898
	ccna_03991	0.048922	0.114553		ccna_03991	0.128377	0.356584
	ccna_03490	0.070797	0.119251		ccna_03490	0.128326	0.237009
	ccna_03162	0.210679	0.842386		ccna_03162	0.128183	0.433013
	ccna_02350	0.16731	0.471228		ccna_02350	0.12817	0.335337
	ccna_02235	0.000511	0.000976		ccna_02235	0.127961	0.30172
	ccna_03397	0.238666	0.689605		ccna_03397	0.12791	0.306847
	ccna_02345	0.044601	0.07389		ccna_02345	0.127868	0.243145
	ccna_01500	0.056796	0.176049		ccna_01500	0.127701	0.474796
	ccna_01162	0.11708	0.419137		ccna_01162	0.127585	0.468265
	ccna_01373	0.06664	0.154011		ccna_01373	0.127377	0.333186
	ccna_02137	0.095258	0.396367		ccna_02137	0.127296	0.578113
	ccna_03715	0.101243	0.234772		ccna_03715	0.127238	0.309927
	ccna_02165	0.253613	0.890848		ccna_02165	0.127223	0.356065
	ccna_01360	0.076066	0.052673		ccna_01360	0.127146	0.091526
	ccna_01950	0.101269	0.397156		ccna_01950	0.127049	0.532845
	ccna_02349	0.056272	0.146267		ccna_02349	0.126964	0.387669
	ccna_01437	0.089209	0.162153		ccna_01437	0.126635	0.244717
	ccna_02176	-0.16597	0.206266		ccna_02176	0.126258	0.153776
	ccna_02752	-0.0392	0.118435		ccna_02752	0.126211	0.482918
	ccna_02521	0.122602	0.447703		ccna_02521	0.125842	0.463036
	ccna_03448	-0.12911	0.250929		ccna_03448	0.125738	0.246796
	ccna_00660	0.009706	0.017077		ccna_00660	0.125712	0.274964
	ccna_01709	-0.05418	0.099814		ccna_01709	0.125376	0.263777
	ccna_02634	0.08882	0.303226		ccna_02634	0.125268	0.468376
	ccna_03296	0.047214	0.118407		ccna_03296	0.124778	0.373374
	ccna_01666	-0.03671	0.11673		ccna_01666	0.124648	0.508767
	ccna_02024	0.096022	0.343189		ccna_02024	0.124585	0.478455
	ccna_00268	-0.05549	0.219371		ccna_00268	0.124407	0.609323
	ccna_00408	0.015683	0.045879		ccna_00408	0.124388	0.494512
	ccna_03036	0.07276	0.236195		ccna_03036	0.124203	0.459359
	ccna_01806	0.010766	0.039105		ccna_01806	0.124032	0.662264
	ccna_02986	0.072993	0.198947		ccna_02986	0.124	0.379217
	ccna_02929	-0.07419	0.081535		ccna_02929	0.123606	0.144823
	ccna_00880	0.097069	0.338185		ccna_00880	0.123587	0.459783
	ccna_02773	-0.06751	0.115553		ccna_02773	0.123299	0.232572
	ccna_00256	0.176427	0.67913		ccna_00256	0.122847	0.421034
	ccna_03777	0.158339	0.474073		ccna_03777	0.122789	0.342618
	ccna_02230	-0.12518	0.507713		ccna_02230	0.122624	0.501018
	ccna_02924	0.055959	0.050097		ccna_02924	0.122453	0.117082
	ccna_02812	-0.20135	0.371852		ccna_02812	0.122393	0.207707
	ccna_01517	0.067602	0.211602		ccna_01517	0.122133	0.438548
	ccna_01473	-0.02627	0.044774		ccna_01473	0.121783	0.247042
	ccna_01094	-0.02203	0.02482		ccna_01094	0.121299	0.154846
	ccna_00707	0.067154	0.251846		ccna_00707	0.121121	0.529208
	ccna_02825	-0.05163	0.072905		ccna_02825	0.12096	0.189651
	ccna_00562	0.202388	0.739892		ccna_00562	0.120083	0.371895
	ccna_02985	0.136586	0.527104		ccna_02985	0.119807	0.444178
	ccna_02108	0.156374	0.277784		ccna_02108	0.119608	0.201447
	ccna_03533	-0.02374	0.08074		ccna_03533	0.119496	0.547751
	ccna_03817	0.089515	0.354787		ccna_03817	0.119406	0.513568
	ccna_02913	0.151267	0.434987		ccna_02913	0.119387	0.322336
	ccna_03578	-0.01212	0.029136		ccna_03578	0.119131	0.372402
	ccna_01877	0.243924	0.690561		ccna_01877	0.118907	0.273218
	ccna_01279	0.129522	0.35475		ccna_01279	0.118243	0.316606
	ccna_02549	-0.04063	0.12284		ccna_02549	0.118237	0.441904
	ccna_02635	0.054955	0.178406		ccna_02635	0.118236	0.45506
	ccna_01915	0.163438	0.750731		ccna_01915	0.117873	0.484673
	ccna_01487	0.08773	0.252274		ccna_01487	0.117755	0.362476
	ccna_01921	0.134123	0.439844		ccna_01921	0.117698	0.3722
	ccna_03623	-0.19934	0.302974		ccna_03623	0.117383	0.164551
	ccna_00882	-0.2577	0.428266		ccna_00882	0.11731	0.16965
	ccna_01541	0.109126	0.283407		ccna_01541	0.117262	0.309569
	ccna_00388	0.126602	0.462635		ccna_00388	0.117151	0.418555
	ccna_00198	0.064494	0.13439		ccna_00198	0.11691	0.269274
	ccna_03153	0.049512	0.079129		ccna_03153	0.116905	0.20813
	ccna_03959	-0.0937	0.10805		ccna_03959	0.11687	0.139551
	ccna_02260	0.015076	0.042601		ccna_02260	0.116649	0.436866
	ccna_03823	0.18223	0.796772		ccna_03823	0.116639	0.439043
	ccna_02037	0.05897	0.22878		ccna_02037	0.116538	0.536904
	ccna_00612	-0.05634	0.098305		ccna_00612	0.116393	0.22624
	ccna_02051	0.127567	0.292862		ccna_02051	0.116378	0.261817
	ccna_02387	0.092415	0.296524		ccna_02387	0.116023	0.394025
	ccna_00988	0.093283	0.194144		ccna_00988	0.116001	0.251548
	ccna_02726	-0.05397	0.135456		ccna_02726	0.115928	0.336578
	ccna_00141	0.101644	0.267464		ccna_00141	0.115848	0.313932
	ccna_03710	-0.01824	0.050808		ccna_03710	0.114916	0.417139
	ccna_00489	0.21882	1.04859		ccna_00489	0.114577	0.436434
	ccna_00073	0.201658	1.26116		ccna_00073	0.114528	0.576083
	ccna_02031	0.271088	0.765983		ccna_02031	0.114501	0.251979
	ccna_02786	-0.08227	0.054928		ccna_02786	0.114298	0.194798
	ccna_02602	-0.00676	0.013717		ccna_02602	0.114285	0.292855
	ccna_01198	0.142924	0.406702		ccna_01198	0.114207	0.306846
	ccna_02341	-0.066	0.057545		ccna_02341	0.113981	0.104582
	ccna_01359	0.025786	0.016415		ccna_01359	0.113408	0.077022
	ccna_00245	0.101287	0.188775		ccna_00245	0.113335	0.215423
	ccna_01486	0.183574	0.428259		ccna_01486	0.11298	0.234428
	ccna_03441	0.036967	0.068705		ccna_03441	0.112966	0.241925
	ccna_00669	0.174708	0.867178		ccna_00669	0.112713	0.480278
	ccna_02903	-0.14172	0.20061		ccna_02903	0.112713	0.156587
	ccna_02883	0.05379	0.084611		ccna_02883	0.112704	0.194559
	ccna_02530	0.037797	0.094357		ccna_02530	0.112563	0.335085
	ccna_01715	0.161219	0.481355		ccna_01715	0.112532	0.305047
	ccna_01362	0.009115	0.015344		ccna_01362	0.112505	0.228801
	ccna_02700	-0.03352	0.088062		ccna_02700	0.112362	0.360067
	ccna_01152	-0.02433	0.061538		ccna_01152	0.112126	0.353427
	ccna_00017	-0.0078	0.0114		ccna_00017	0.112025	0.193399
	ccna_03883	0.172382	0.374762		ccna_03883	0.111715	0.219999
	ccna_01900	0.169432	0.422072		ccna_01900	0.11166	0.251213
	ccna_00553	0.125018	0.284617		ccna_00553	0.111628	0.247937
	ccna_02736	0.100557	0.29815		ccna_02736	0.111607	0.339241
	ccna_02482	-0.28695	0.76477		ccna_02482	0.111355	0.234342
	ccna_03869	0.225155	0.585463		ccna_03869	0.111269	0.239861
	ccna_02600	0.059826	0.132448		ccna_02600	0.111128	0.273098
	ccna_01433	-0.00724	0.023187		ccna_01433	0.110968	0.494773
	ccna_01654	0.115137	0.489997		ccna_01654	0.110526	0.464584
	ccna_02574	0.00535	0.009193		ccna_02574	0.110329	0.231231
	ccna_00767	-0.02944	0.039304		ccna_00767	0.11013	0.16555
	ccna_00119	0.081974	0.178609		ccna_00119	0.109699	0.252029
	ccna_02927	0.035246	0.043662		ccna_02927	0.109443	0.149736
	ccna_00239	-0.03893	0.087272		ccna_00239	0.109412	0.286891
	ccna_00392	0.069861	0.292515		ccna_00392	0.109328	0.516234
	ccna_01490	0.166395	0.80025		ccna_01490	0.109166	0.455266
	ccna_00365	0.077478	0.192103		ccna_00365	0.109118	0.289312
	ccna_00190	0.122042	0.365399		ccna_00190	0.109112	0.317643
	ccna_00493	0.072547	0.192117		ccna_00493	0.108795	0.312551
	ccna_01189	0.001152	0.003157		ccna_01189	0.108756	0.405871
	ccna_01833	0.189535	0.371487		ccna_01833	0.108674	0.18896
	ccna_02687	-0.02054	0.063561		ccna_02687	0.108501	0.436184
	ccna_02138	0.100624	0.252167		ccna_02138	0.108422	0.276004
	ccna_01708	-0.02981	0.079239		ccna_01708	0.108419	0.352981
	ccna_02807	0.130068	0.227139		ccna_02807	0.108233	0.16111
	ccna_01998	0.153441	0.487364		ccna_01998	0.108085	0.312202
	ccna_03114	-0.69785	0.980607		ccna_03114	0.108022	0.105572
	ccna_01938	0.153526	0.416605		ccna_01938	0.107891	0.268267
	ccna_02703	0.01889	0.03164		ccna_02703	0.107773	0.21145
	ccna_02094	0.024266	0.054119		ccna_02094	0.107533	0.289021
	ccna_03086	0.261157	0.585468		ccna_03086	0.107355	0.192557
	ccna_02469	0.12724	0.174447		ccna_02469	0.107088	0.14305
	ccna_03227	0.141551	0.290698		ccna_03227	0.106973	0.207543
	ccna_01613	0.064236	0.197086		ccna_01613	0.106883	0.36559
	ccna_03555	-0.01622	0.043677		ccna_03555	0.106568	0.36639
	ccna_00184	0.38137	0.307295		ccna_00184	0.106337	0.070145
	ccna_03683	0.095443	0.324844		ccna_03683	0.106058	0.370677
	ccna_01590	0.169977	0.974189		ccna_01590	0.106016	0.512489
	ccna_00299	0.096187	0.25479		ccna_00299	0.105947	0.28652
	ccna_02065	0.11652	0.241953		ccna_02065	0.105887	0.215851
	ccna_02026	0.076056	0.165876		ccna_02026	0.105794	0.244461
	ccna_03388	0.120406	0.23691		ccna_03388	0.105625	0.202682
	ccna_03650	0.127076	0.341199		ccna_03650	0.105266	0.270466
	ccna_01471	-0.13711	0.247505		ccna_01471	0.105263	0.183988
	ccna_03002	-0.0235	0.058981		ccna_03002	0.105228	0.32424
	ccna_03432	0.053384	0.129139		ccna_03432	0.105103	0.285166
	ccna_00497	-0.00617	0.013507		ccna_00497	0.104992	0.289402
	ccna_03646	0.145924	0.668585		ccna_03646	0.104783	0.431704
	ccna_03394	0.359883	0.944116		ccna_03394	0.104541	0.192697
	ccna_00458	-0.17775	0.406569		ccna_00458	0.104404	0.215403
	ccna_00824	0.271179	1.29698		ccna_00824	0.104343	0.35652
	ccna_00808	0.234425	0.399307		ccna_00808	0.104219	0.150418
	ccna_00891	0.019386	0.024051		ccna_00891	0.104211	0.145461
	ccna_03332	-0.08889	0.218471		ccna_03332	0.10399	0.266087
	ccna_03504	0.018197	0.047196		ccna_03504	0.103982	0.336855
	ccna_02384	0.030804	0.076447		ccna_02384	0.103953	0.30763
	ccna_02887	-0.20332	0.225383		ccna_02887	0.103722	0.170383
	ccna_01652	0.035963	0.112573		ccna_01652	0.103675	0.39317
	ccna_03868	0.157881	0.431409		ccna_03868	0.103269	0.25418
	ccna_03192	0.151431	0.196991		ccna_03192	0.102845	0.12613
	ccna_01416	0.113635	0.332661		ccna_01416	0.102775	0.293782
	ccna_02848	0.025247	0.038246		ccna_02848	0.102538	0.175945
	ccna_03267	0.02419	0.060909		ccna_03267	0.102497	0.313572
	ccna_01592	0.086345	0.217282		ccna_01592	0.102341	0.266364
	ccna_02280	0.117134	0.596205		ccna_02280	0.102286	0.498298
	ccna_01786	0.003593	0.007157		ccna_01786	0.102186	0.252185
	ccna_00636	0.270952	0.913028		ccna_00636	0.102146	0.256
	ccna_01358	0.07849	0.048388		ccna_01358	0.101863	0.063811
	ccna_00978	0.109708	0.21604		ccna_00978	0.101307	0.196649
	ccna_03600	0.011671	0.007892		ccna_03600	0.101035	0.073352
	ccna_01063	0.083074	0.240463		ccna_01063	0.100976	0.30479
	ccna_00427	0.107956	0.171137		ccna_00427	0.100957	0.158383
	ccna_03367	-0.12184	0.217546		ccna_03367	0.100932	0.176884
	ccna_01533	0.120467	0.40081		ccna_01533	0.100823	0.320413
	ccna_01586	-0.00891	0.011283		ccna_01586	0.100712	0.145801
	ccna_01869	0.115538	0.284185		ccna_01869	0.100226	0.239241
	ccna_01682	0.047124	0.149097		ccna_01682	0.099986	0.366157
	ccna_03741	0.125464	0.375732		ccna_03741	0.099475	0.281553
	ccna_01805	0.044482	0.098301		ccna_01805	0.099304	0.246536
	ccna_00548	0.201067	0.416482		ccna_00548	0.099194	0.175981
	ccna_03201	-0.0024	0.005933		ccna_03201	0.099087	0.316591
	ccna_02356	-0.18354	0.546511		ccna_02356	0.098833	0.254646
	ccna_03773	-0.07538	0.297535		ccna_03773	0.098756	0.420645
	ccna_03143	0.095064	0.260752		ccna_03143	0.098685	0.272809
	ccna_01775	0.048806	0.14583		ccna_01775	0.098635	0.336176
	ccna_01810	0.04181	0.121962		ccna_01810	0.098617	0.334476
	ccna_00144	-0.02431	0.052205		ccna_00144	0.098398	0.24918
	ccna_00907	-0.03063	0.087766		ccna_00907	0.098242	0.339295
	ccna_03748	0.223432	0.719864		ccna_03748	0.098135	0.250178
	ccna_01607	-0.07254	0.216719		ccna_01607	0.098094	0.314416
	ccna_01029	-0.08245	0.282629		ccna_01029	0.098027	0.352973
	ccna_01035	0.110505	0.057037		ccna_01035	0.09801	0.050224
	ccna_01342	0.006326	0.018355		ccna_01342	0.097901	0.373528
	ccna_00167	0.068699	0.276145		ccna_00167	0.097616	0.428347
	ccna_03485	0.059141	0.200724		ccna_03485	0.097602	0.368962
	ccna_00986	-0.00255	0.005489		ccna_00986	0.097566	0.261847
	ccna_02862	-0.13588	0.106524		ccna_02862	0.097335	0.075902
	ccna_03860	0.169203	0.58019		ccna_03860	0.097109	0.285296
	ccna_00773	-0.08095	0.214018		ccna_00773	0.096991	0.26794
	ccna_03563	0.041614	0.113116		ccna_03563	0.096945	0.302924
	ccna_03842	0.069113	0.140126		ccna_03842	0.096826	0.206804
	ccna_02656	-0.17349	0.374609		ccna_02656	0.096439	0.187034
	ccna_03704	0.026398	0.070314		ccna_03704	0.096303	0.307627
	ccna_01055	0.099955	0.445016		ccna_01055	0.096266	0.423969
	ccna_03570	0.219275	0.307448		ccna_03570	0.095933	0.116431
	ccna_03047	0.05057	0.095667		ccna_03047	0.095497	0.196358
	ccna_02199	0.069424	0.072518		ccna_02199	0.09549	0.102635
	ccna_03986	0.02567	0.057683		ccna_03986	0.095326	0.250948
	ccna_01407	-0.05756	0.122502		ccna_01407	0.095265	0.219978
	ccna_00600	-0.27658	0.56579		ccna_00600	0.095173	0.156432
	ccna_00723	-0.05536	0.127203		ccna_00723	0.095169	0.239532
	ccna_01038	0.260315	0.786006		ccna_01038	0.094577	0.215127
	ccna_03961	0.055382	0.164835		ccna_03961	0.094572	0.311598
	ccna_00095	0.078233	0.155686		ccna_00095	0.0942	0.192969
	ccna_00559	0.036205	0.131344		ccna_00559	0.094032	0.410302
	ccna_02738	0.025709	0.07929		ccna_02738	0.093938	0.353976
	ccna_00930	0.005605	0.001399		ccna_00930	0.093642	0.024023
	ccna_03672	-0.04323	0.057676		ccna_03672	0.093602	0.134546
	ccna_00624	0.095075	0.143731		ccna_00624	0.092957	0.140636
	ccna_01048	0.036858	0.037249		ccna_01048	0.092628	0.099815
	ccna_00826	0.19678	0.49292		ccna_00826	0.092382	0.042804
	ccna_03789	0.080846	0.172613		ccna_03789	0.092283	0.201383
	ccna_02478	0.191877	0.445343		ccna_02478	0.092221	0.181308
	ccna_00324	0.091336	0.181515		ccna_00324	0.091948	0.182929
	ccna_01161	0.12154	0.128673		ccna_01161	0.091833	0.094236
	ccna_02696	0.036207	0.119228		ccna_02696	0.091704	0.356349
	ccna_03596	0.030125	0.063368		ccna_03596	0.091661	0.219795
	ccna_01420	0.260121	1.19722		ccna_01420	0.090966	0.295413
	ccna_01447	-0.02497	0.062696		ccna_01447	0.090695	0.269093
	ccna_00869	0.100475	0.433615		ccna_00869	0.090477	0.379336
	ccna_00827	-0.07744	0.141648		ccna_00827	0.090189	0.169902
	ccna_01675	0.030885	0.075259		ccna_01675	0.090053	0.252911
	ccna_02187	0.184702	0.350613		ccna_02187	0.089964	0.148569
	ccna_02822	0.101211	0.171891		ccna_02822	0.089959	0.150161
	ccna_00565	0.015192	0.039187		ccna_00565	0.089959	0.282695
	ccna_02392	0.2117	0.441536		ccna_02392	0.089838	0.155854
	ccna_03050	0.042269	0.10455		ccna_03050	0.089667	0.247949
	ccna_02983	0.091321	0.351999		ccna_02983	0.089348	0.342468
	ccna_03093	-0.06753	0.158576		ccna_03093	0.089264	0.221017
	ccna_00710	-0.20346	0.487917		ccna_00710	0.089212	0.180938
	ccna_02699	0.004794	0.013315		ccna_02699	0.089141	0.316737
	ccna_01121	0.094176	0.154725		ccna_01121	0.088935	0.144927
	ccna_00327	0.073313	0.204658		ccna_00327	0.088924	0.257579
	ccna_03336	0.211602	0.704553		ccna_03336	0.088779	0.232483
	ccna_02630	-0.16582	0.404908		ccna_02630	0.088676	0.191854
	ccna_02279	0.080068	0.318283		ccna_02279	0.088606	0.361151
	ccna_02264	0.061922	0.123996		ccna_02264	0.088598	0.186614
	ccna_03206	-0.07707	0.254307		ccna_03206	0.088426	0.302892
	ccna_02933	-0.06926	0.12048		ccna_02933	0.0884	0.159755
	ccna_02905	0.233126	0.522269		ccna_02905	0.088165	0.157872
	ccna_02352	0.121119	0.493616		ccna_02352	0.088144	0.329151
	ccna_00760	-0.0354	0.092504		ccna_00760	0.088127	0.263838
	ccna_01393	0.113652	0.378011		ccna_01393	0.087877	0.274718
	ccna_03193	0.072118	0.104724		ccna_03193	0.087641	0.130122
	ccna_03736	0.183479	0.408035		ccna_03736	0.087513	0.16638
	ccna_00952	0.139122	0.443255		ccna_00952	0.087511	0.248738
	ccna_00998	0.104048	0.264126		ccna_00998	0.087473	0.214579
	ccna_02245	0.094051	0.247733		ccna_02245	0.087072	0.225862
	ccna_03675	-0.01936	0.053716		ccna_03675	0.086961	0.291688
	ccna_02855	-0.12338	0.156853		ccna_02855	0.086529	0.106395
	ccna_02647	-0.01047	0.014725		ccna_02647	0.086263	0.137353
	ccna_01740	0.159704	0.368061		ccna_01740	0.086059	0.174498
	ccna_03018	-0.07672	0.133211		ccna_03018	0.085602	0.152105
	ccna_02239	0.076597	0.252662		ccna_02239	0.085491	0.288699
	ccna_01852	-0.09072	0.164184		ccna_01852	0.085419	0.154592
	ccna_03549	0.004034	0.006753		ccna_03549	0.085326	0.16639
	ccna_03839	0.19968	0.400689		ccna_03839	0.085109	0.143885
	ccna_02824	-0.02723	0.033541		ccna_02824	0.08505	0.11363
	ccna_00595	0.016259	0.034949		ccna_00595	0.084924	0.213224
	ccna_00217	0.049708	0.150589		ccna_00217	0.084888	0.282785
	ccna_03806	0.100206	0.139832		ccna_03806	0.084768	0.115871
	ccna_03758	-0.07481	0.166443		ccna_03758	0.084722	0.19373
	ccna_00407	-0.00717	0.016668		ccna_00407	0.084672	0.238778
	ccna_03387	0.329479	1.28404		ccna_03387	0.084498	0.214994
	ccna_02244	0.031068	0.096868		ccna_02244	0.084473	0.308087
	ccna_02941	-0.05184	0.160971		ccna_02941	0.084455	0.288132
	ccna_02077	0.172951	0.765257		ccna_02077	0.084285	0.300288
	ccna_00025	0.18969	0.984945		ccna_00025	0.083803	0.332972
	ccna_01080	-0.05949	0.066706		ccna_01080	0.083785	0.097268
	ccna_02408	0.2028	0.935752		ccna_02408	0.083766	0.292771
	ccna_03096	0.048356	0.087825		ccna_03096	0.083679	0.162054
	ccna_01272	-0.01265	0.024447		ccna_01272	0.083675	0.187684
	ccna_01483	0.101768	0.042006		ccna_01483	0.083353	0.014467
	ccna_03645	0.25899	1.1413		ccna_03645	0.083272	0.255897
	ccna_03677	0.018247	0.035545		ccna_03677	0.08308	0.185029
	ccna_00762	0.288648	0.984178		ccna_00762	0.08301	0.197619
	ccna_01657	-0.05135	0.068452		ccna_01657	0.082992	0.116232
	ccna_02565	0.27827	0.753101		ccna_02565	0.082983	0.164557
	ccna_02063	0.009415	0.020861		ccna_02063	0.082972	0.218849
	ccna_00892	0.033408	0.106948		ccna_00892	0.082827	0.307176
	ccna_02772	-0.02984	0.086101		ccna_02772	0.082809	0.27775
	ccna_03534	-0.13852	0.310265		ccna_03534	0.082641	0.169857
	ccna_01913	0.299541	0.294978		ccna_01913	0.082639	0.067858
	ccna_03657	0.111404	0.402951		ccna_03657	0.082445	0.276915
	ccna_03420	0.157195	0.228742		ccna_03420	0.082291	0.10863
	ccna_03473	0.292103	0.819726		ccna_03473	0.081807	0.164419
	ccna_00010	0.174118	0.472215		ccna_00010	0.081758	0.186408
	ccna_01667	0.079134	0.198179		ccna_01667	0.081631	0.205532
	ccna_00929	-0.02733	0.007023		ccna_00929	0.081585	0.021392
	ccna_03880	0.167268	0.424219		ccna_03880	0.081353	0.149152
	ccna_01209	-0.14151	0.418706		ccna_01209	0.081136	0.214404
	ccna_02655	0.066654	0.115938		ccna_02655	0.081032	0.14438
	ccna_02347	0.09617	0.223926		ccna_02347	0.081002	0.183003
	ccna_01228	0.135613	0.463545		ccna_01228	0.080581	0.242056
	ccna_00894	0.057524	0.175637		ccna_00894	0.080579	0.261613
	ccna_03838	0.053169	0.209		ccna_03838	0.080488	0.34557
	ccna_02211	-0.00779	0.022983		ccna_02211	0.080026	0.29506
	ccna_02733	-0.01113	0.031245		ccna_02733	0.079991	0.274772
	ccna_01717	0.032014	0.061915		ccna_01717	0.079793	0.169691
	ccna_03734	0.183314	0.541391		ccna_03734	0.079704	0.192397
	ccna_01301	-0.01703	0.0551		ccna_01301	0.079614	0.315401
	ccna_03334	0.017095	0.043488		ccna_03334	0.079451	0.237945
	ccna_02701	0.003056	0.009279		ccna_02701	0.078803	0.305256
	ccna_03101	-0.17897	0.583956		ccna_03101	0.078319	0.211081
	ccna_00023	-0.10765	0.247777		ccna_00023	0.078201	0.171858
	ccna_01167	-0.20086	0.634713		ccna_01167	0.078077	0.198205
	ccna_03577	0.033999	0.122602		ccna_03577	0.07803	0.324992
	ccna_03836	0.146658	0.526568		ccna_03836	0.077979	0.238294
	ccna_01028	0.000212	0.000317		ccna_01028	0.077739	0.131675
	ccna_01387	-0.00476	0.011373		ccna_01387	0.077528	0.2234
	ccna_01646	0.30924	1.51626		ccna_01646	0.077519	0.240727
	ccna_01677	0.118778	0.601172		ccna_01677	0.077415	0.345562
	ccna_01665	0.03031	0.079413		ccna_01665	0.077373	0.228898
	ccna_01398	0.170959	0.498262		ccna_01398	0.077164	0.18667
	ccna_02757	0.340827	0.774387		ccna_02757	0.077159	0.122608
	ccna_02181	0.16031	0.752057		ccna_02181	0.077083	0.290858
	ccna_02433	0.019857	0.033557		ccna_02433	0.076866	0.144059
	ccna_01188	-0.03419	0.101298		ccna_01188	0.076837	0.257582
	ccna_00334	0.004523	0.008066		ccna_00334	0.076567	0.157695
	ccna_02520	0.105017	0.170472		ccna_02520	0.076559	0.119073
	ccna_00446	0.12567	0.26332		ccna_00446	0.076512	0.147126
	ccna_01066	0.050817	0.145387		ccna_01066	0.076281	0.233176
	ccna_03682	-0.03402	0.049587		ccna_03682	0.076058	0.11873
	ccna_03783	-0.05518	0.071629		ccna_03783	0.075953	0.101927
	ccna_01397	0.050447	0.109938		ccna_01397	0.075887	0.174471
	ccna_02234	0.180349	0.45568		ccna_02234	0.075838	0.158833
	ccna_01973	-0.04755	0.134203		ccna_01973	0.075664	0.230871
	ccna_01429	0.12446	0.320176		ccna_01429	0.075634	0.17634
	ccna_02015	0.117887	0.410773		ccna_02015	0.075384	0.23642
	ccna_03930	-0.01985	0.019031		ccna_03930	0.075278	0.076824
	ccna_03428	0.207927	0.381895		ccna_03428	0.075172	0.114581
	ccna_03256	0.099832	0.306083		ccna_03256	0.075138	0.217146
	ccna_02453	-0.0437	0.070879		ccna_02453	0.075073	0.128922
	ccna_03491	0.080935	0.137904		ccna_03491	0.075006	0.126554
	ccna_02225	0.049971	0.050048		ccna_02225	0.074845	0.077018
	ccna_00516	0.068126	0.174603		ccna_00516	0.07455	0.193873
	ccna_03204	0.059039	0.218902		ccna_03204	0.074462	0.28943
	ccna_02269	0.158444	0.700694		ccna_02269	0.074401	0.265154
	ccna_00473	0.000574	0.001405		ccna_00473	0.074372	0.221582
	ccna_03291	-0.1083	0.208084		ccna_03291	0.074324	0.136248
	ccna_02462	0.187469	0.536475		ccna_02462	0.074309	0.171386
	ccna_03705	0.03951	0.105585		ccna_03705	0.074306	0.217033
	ccna_01264	0.012021	0.024167		ccna_01264	0.074115	0.170574
	ccna_02527	0.075701	0.143147		ccna_02527	0.074052	0.139609
	ccna_03846	0.104083	0.263547		ccna_03846	0.073948	0.139885
	ccna_00751	-0.00726	0.01249		ccna_00751	0.073742	0.1441
	ccna_03603	-0.043	0.146648		ccna_03603	0.073461	0.276071
	ccna_00831	0.038813	0.10934		ccna_00831	0.073339	0.226583
	ccna_03228	0.138473	0.353084		ccna_03228	0.07319	0.16427
	ccna_03333	0.07495	0.265874		ccna_03333	0.073022	0.257621
	ccna_00156	0.215048	0.700028		ccna_00156	0.072743	0.156318
	ccna_01759	-0.04013	0.129607		ccna_01759	0.07271	0.259617
	ccna_03180	-0.05646	0.094412		ccna_03180	0.072681	0.12547
	ccna_01277	0.105381	0.327186		ccna_01277	0.072239	0.207219
	ccna_00248	0.046552	0.127964		ccna_00248	0.072223	0.212031
	ccna_00213	0.171963	0.830162		ccna_00213	0.072185	0.268955
	ccna_02502	-0.00348	0.006364		ccna_02502	0.071889	0.151361
	ccna_02513	0.096895	0.408583		ccna_02513	0.071852	0.281346
	ccna_01138	-0.06701	0.152475		ccna_01138	0.071309	0.042492
	ccna_02021	0.147356	0.362531		ccna_02021	0.070966	0.151271
	ccna_01372	0.215287	0.727779		ccna_01372	0.070446	0.178421
	ccna_02522	0.014542	0.035185		ccna_02522	0.070207	0.195757
	ccna_02621	-0.09206	0.138934		ccna_02621	0.070031	0.103228
	ccna_02571	0.06121	0.119646		ccna_02571	0.070018	0.139156
	ccna_02831	-0.06228	0.103993		ccna_02831	0.069962	0.119056
	ccna_02151	0.03824	0.110235		ccna_02151	0.069771	0.219251
	ccna_01947	0.256714	0.780957		ccna_01947	0.069406	0.151905
	ccna_00182	-0.24351	0.766238		ccna_00182	0.06927	0.162423
	ccna_01440	0.200007	0.317532		ccna_01440	0.069235	0.092844
	ccna_02372	0.062219	0.071851		ccna_02372	0.06908	0.080436
	ccna_01485	0.315204	0.935841		ccna_01485	0.068998	0.138166
	ccna_03383	0.043704	0.160093		ccna_03383	0.068997	0.274241
	ccna_02371	-0.07797	0.112992		ccna_02371	0.068946	0.099344
	ccna_02178	0.069439	0.118922		ccna_02178	0.0689	0.117885
	ccna_00394	0.363202	1.10331		ccna_00394	0.068861	0.133818
	ccna_01580	-0.01953	0.037474		ccna_01580	0.068495	0.145587
	ccna_01637	0.010546	0.038894		ccna_01637	0.068469	0.313387
	ccna_03651	-0.03044	0.076359		ccna_03651	0.068439	0.189369
	ccna_03747	0.033682	0.072056		ccna_03747	0.068213	0.157303
	ccna_03435	0.054772	0.162554		ccna_03435	0.068054	0.209229
	ccna_01112	-0.11586	0.264536		ccna_01112	0.068004	0.143395
	ccna_01350	-0.04686	0.097491		ccna_01350	0.067874	0.148115
	ccna_03014	-0.07144	0.19685		ccna_03014	0.067848	0.186587
	ccna_01534	0.194017	0.725313		ccna_01534	0.067847	0.19239
	ccna_00088	0.126242	0.573428		ccna_00088	0.067682	0.260183
	ccna_00290	-0.01916	0.065874		ccna_00290	0.067631	0.27445
	ccna_02366	0.117872	0.126517		ccna_02366	0.067578	0.068734
	ccna_02548	-0.01291	0.033382		ccna_02548	0.067386	0.20225
	ccna_01538	0.119304	0.270781		ccna_01538	0.067152	0.138185
	ccna_00426	0.133737	0.176202		ccna_00426	0.067149	0.081405
	ccna_01556	0.165398	0.58764		ccna_01556	0.067112	0.190882
	ccna_01948	0.048503	0.135051		ccna_01948	0.066621	0.1944
	ccna_01239	0.092312	0.327777		ccna_01239	0.066598	0.220516
	ccna_01499	0.019739	0.04202		ccna_01499	0.066573	0.082055
	ccna_02852	0.076804	0.189164		ccna_02852	0.066166	0.159209
	ccna_03358	0.206564	0.462571		ccna_03358	0.065854	0.117692
	ccna_03973	0.180178	0.339081		ccna_03973	0.06583	0.104427
	ccna_03889	-0.1093	0.289242		ccna_03889	0.065761	0.1602
	ccna_01605	0.104371	0.272541		ccna_01605	0.065706	0.157885
	ccna_00633	-0.06512	0.085473		ccna_00633	0.065527	0.086662
	ccna_00102	0.159825	0.187148		ccna_00102	0.065457	0.068856
	ccna_01604	-0.02337	0.02685		ccna_01604	0.065433	0.079839
	ccna_01352	0.139801	0.66899		ccna_01352	0.065367	0.253374
	ccna_00587	0.06763	0.083754		ccna_00587	0.065287	0.080614
	ccna_03487	-0.04857	0.056375		ccna_03487	0.065286	0.077955
	ccna_02849	-0.04957	0.065488		ccna_02849	0.065276	0.088543
	ccna_01678	0.159879	0.4574		ccna_01678	0.065175	0.153962
	ccna_03079	0.036908	0.059384		ccna_03079	0.065049	0.109787
	ccna_02988	0.157919	0.272801		ccna_02988	0.06482	0.09768
	ccna_03714	0.19696	1.02629		ccna_03714	0.06459	0.239865
	ccna_02448	0.203282	0.528816		ccna_02448	0.064257	0.130755
	ccna_00285	0.104146	0.408867		ccna_00285	0.064247	0.225565
	ccna_00833	-0.10171	0.217347		ccna_00833	0.064236	0.103017
	ccna_03156	-2.4e-05	2.78e-05		ccna_03156	0.064088	0.074135
	ccna_01230	0.032875	0.102959		ccna_01230	0.06406	0.220257
	ccna_02503	0.009385	0.015923		ccna_02503	0.063736	0.119826
	ccna_03026	-0.12103	0.349601		ccna_03026	0.063394	0.163076
	ccna_00008	0.096344	0.288897		ccna_00008	0.063337	0.175439
	ccna_01489	0.005064	0.007226		ccna_01489	0.063284	0.099255
	ccna_00055	0.237207	0.728204		ccna_00055	0.063223	0.141114
	ccna_02977	0.132531	0.116602		ccna_02977	0.06313	0.052195
	ccna_01542	0.229617	0.913112		ccna_01542	0.063032	0.176145
	ccna_02808	-0.14498	0.217885		ccna_02808	0.062941	0.063201
	ccna_02326	0.120023	0.330145		ccna_02326	0.062941	0.153169
	ccna_01069	0.104015	0.211616		ccna_01069	0.062733	0.118503
	ccna_01091	-0.06627	0.045898		ccna_01091	0.062687	0.043585
	ccna_00742	-0.02708	0.070971		ccna_00742	0.062298	0.17963
	ccna_00571	-0.03346	0.038994		ccna_00571	0.062021	0.075214
	ccna_01153	-0.0268	0.046104		ccna_01153	0.061814	0.113714
	ccna_01054	-0.0094	0.023184		ccna_01054	0.061768	0.175212
	ccna_00958	-0.00894	0.018325		ccna_00958	0.06173	0.142619
	ccna_03214	-0.02217	0.035452		ccna_03214	0.061473	0.105445
	ccna_01742	-0.11356	0.304716		ccna_01742	0.061119	0.148066
	ccna_02909	0.115056	0.263043		ccna_02909	0.060921	0.125552
	ccna_01581	0.004702	0.011074		ccna_01581	0.060665	0.165122
	ccna_00747	0.033108	0.130242		ccna_00747	0.060396	0.26205
	ccna_03828	0.258146	1.10979		ccna_03828	0.060279	0.171431
	ccna_00177	-0.05816	0.087279		ccna_00177	0.060278	0.09136
	ccna_03582	0.076838	0.22164		ccna_03582	0.060147	0.166475
	ccna_01761	0.123601	0.629964		ccna_01761	0.060001	0.251299
	ccna_03835	0.074551	0.237713		ccna_03835	0.059961	0.183886
	ccna_03639	0.145316	0.290838		ccna_03639	0.05986	0.104035
	ccna_03498	-0.14591	0.245035		ccna_03498	0.05942	0.136138
	ccna_01432	0.025055	0.059444		ccna_01432	0.059274	0.152911
	ccna_03041	-0.04671	0.072443		ccna_03041	0.059049	0.093814
	ccna_00886	0.008669	0.023528		ccna_00886	0.0589	0.184994
	ccna_03798	0.100562	0.282986		ccna_03798	0.058884	0.150621
	ccna_01087	0.054807	0.182072		ccna_01087	0.058877	0.197922
	ccna_00277	-0.03765	0.099525		ccna_00277	0.058785	0.164688
	ccna_00508	0.095435	0.20162		ccna_00508	0.058722	0.009018
	ccna_02816	-0.53236	0.939206		ccna_02816	0.058712	0.069038
	ccna_02839	0.032727	0.075408		ccna_02839	0.05866	0.143599
	ccna_01574	0.068295	0.103719		ccna_01574	0.058585	0.087662
	ccna_01183	0.117589	0.520649		ccna_01183	0.058448	0.217825
	ccna_02717	0.084957	0.231504		ccna_02717	0.058374	0.149494
	ccna_00953	-0.01453	0.024932		ccna_00953	0.058076	0.108336
	ccna_02382	-0.13004	0.369876		ccna_02382	0.05795	0.107358
	ccna_03460	0.011452	0.02579		ccna_03460	0.057281	0.144231
	ccna_02320	0.156412	0.652716		ccna_02320	0.057178	0.185239
	ccna_02540	0.063971	0.166649		ccna_02540	0.057098	0.146331
	ccna_02702	0.046675	0.105841		ccna_02702	0.056763	0.131632
	ccna_03307	0.211963	0.261649		ccna_03307	0.056656	0.059223
	ccna_01418	0.023955	0.046347		ccna_01418	0.056512	0.116911
	ccna_00938	-0.05992	0.121584		ccna_00938	0.056442	0.114347
	ccna_03867	-0.04759	0.157736		ccna_03867	0.056392	0.192744
	ccna_03461	0.085954	0.266472		ccna_03461	0.056305	0.161862
	ccna_02210	0.052067	0.107021		ccna_02210	0.056305	0.116719
	ccna_00344	0.237448	0.65973		ccna_00344	0.056187	0.113716
	ccna_00520	0.067528	0.189419		ccna_00520	0.056171	0.153163
	ccna_01218	0.062885	0.201531		ccna_01218	0.055778	0.175239
	ccna_00962	0.021419	0.047711		ccna_00962	0.055763	0.134641
	ccna_03581	0.215391	0.760143		ccna_03581	0.055648	0.141155
	ccna_01263	-0.08327	0.261582		ccna_01263	0.055275	0.162721
	ccna_03280	0.068896	0.251998		ccna_03280	0.055269	0.194042
	ccna_00183	-0.07606	0.129232		ccna_00183	0.055106	0.091073
	ccna_00598	0.048011	0.112142		ccna_00598	0.054827	0.130059
	ccna_03887	-0.08276	0.116822		ccna_03887	0.05479	0.074905
	ccna_02561	0.268237	1.0687		ccna_02561	0.054573	0.142014
	ccna_02765	-0.07524	0.126557		ccna_02765	0.054525	0.089349
	ccna_01617	0.191661	0.637862		ccna_01617	0.054481	0.135969
	ccna_03287	0.289316	0.38519		ccna_03287	0.05421	0.056381
	ccna_02770	0.10736	0.230572		ccna_02770	0.054124	0.105193
	ccna_01215	-0.01463	0.043374		ccna_01215	0.053473	0.179006
	ccna_02806	-0.06315	0.108276		ccna_02806	0.053466	0.090688
	ccna_01348	0.052447	0.068015		ccna_01348	0.053294	0.069193
	ccna_03103	0.008656	0.034237		ccna_03103	0.053193	0.252336
	ccna_00188	-0.02885	0.110408		ccna_00188	0.053182	0.222896
	ccna_00637	0.061781	0.216984		ccna_00637	0.052931	0.181031
	ccna_02542	-0.22401	0.521867		ccna_02542	0.052585	0.02377
	ccna_02005	0.144397	0.511545		ccna_02005	0.052275	0.148367
	ccna_00645	-0.22933	0.467958		ccna_00645	0.052152	0.083736
	ccna_02691	-0.00413	0.010112		ccna_02691	0.052122	0.145247
	ccna_01989	-0.07496	0.151133		ccna_01989	0.052037	0.101095
	ccna_03587	0.07523	0.09367		ccna_03587	0.051966	0.062791
	ccna_03275	-0.04443	0.084628		ccna_03275	0.05195	0.097732
	ccna_02092	-0.0061	0.013855		ccna_02092	0.051881	0.132387
	ccna_01602	-0.02442	0.072001		ccna_01602	0.051692	0.165682
	ccna_01572	0.173606	0.177064		ccna_01572	0.051684	0.046782
	ccna_02601	0.079828	0.2074		ccna_02601	0.051635	0.125775
	ccna_01130	0.062763	0.211105		ccna_01130	0.051289	0.166844
	ccna_02987	-0.1603	0.147885		ccna_02987	0.051111	0.043479
	ccna_03708	-0.09718	0.255185		ccna_03708	0.050801	0.121504
	ccna_02686	-0.20503	0.889577		ccna_02686	0.050708	0.155936
	ccna_00395	0.001725	0.004164		ccna_00395	0.050699	0.139659
	ccna_00464	0.057126	0.102172		ccna_00464	0.050654	0.089549
	ccna_00211	0.189733	0.763761		ccna_00211	0.050392	0.146426
	ccna_01725	0.001819	0.004843		ccna_01725	0.050387	0.154888
	ccna_01379	0.024669	0.054915		ccna_01379	0.050384	0.119091
	ccna_03453	0.199557	0.500053		ccna_03453	0.050302	0.096933
	ccna_03440	0.121231	0.18827		ccna_03440	0.049971	0.070008
	ccna_00527	0.14851	0.92392		ccna_00527	0.049778	0.225423
	ccna_01439	0.060832	0.144237		ccna_01439	0.049754	0.115082
	ccna_01270	-0.22635	0.293451		ccna_01270	0.049684	0.05469
	ccna_02124	-0.04785	0.124248		ccna_02124	0.049676	0.130157
	ccna_02180	0.051596	0.139968		ccna_02180	0.049661	0.13405
	ccna_01548	0.142794	0.493186		ccna_01548	0.049613	0.137192
	ccna_03522	-0.03112	0.08414		ccna_03522	0.04954	0.141167
	ccna_03374	-0.17184	0.428569		ccna_03374	0.049368	0.099842
	ccna_00596	-0.02508	0.042973		ccna_00596	0.049303	0.088578
	ccna_01260	0.096439	0.181144		ccna_01260	0.048831	0.084427
	ccna_03194	0.139783	0.277409		ccna_03194	0.048632	0.08282
	ccna_02197	0.094216	0.481258		ccna_02197	0.048281	0.210403
	ccna_03618	-0.018	0.021901		ccna_03618	0.048218	0.061253
	ccna_01707	0.001333	0.002252		ccna_01707	0.048156	0.089465
	ccna_02644	0.007886	0.017401		ccna_02644	0.0481	0.117056
	ccna_00359	0.02273	0.040134		ccna_00359	0.047838	0.088617
	ccna_03588	0.156396	0.678032		ccna_03588	0.047444	0.154338
	ccna_01669	0.184633	0.25227		ccna_01669	0.047399	0.054951
	ccna_00444	0.207875	0.552482		ccna_00444	0.047395	0.094407
	ccna_01166	-0.06026	0.144853		ccna_01166	0.047232	0.110858
	ccna_02471	0.093864	0.168287		ccna_02471	0.046947	0.077771
	ccna_02948	0.575147	1.79342		ccna_02948	0.046833	0.075922
	ccna_00333	0.188994	0.355685		ccna_00333	0.04671	0.071051
	ccna_00716	0.145229	0.202645		ccna_00716	0.046439	0.057033
	ccna_00718	-0.05834	0.111773		ccna_00718	0.046051	0.086645
	ccna_02828	0.00103	0.002529		ccna_02828	0.046038	0.086908
	ccna_00759	-0.09205	0.214741		ccna_00759	0.045696	0.097705
	ccna_02249	0.067693	0.206353		ccna_02249	0.045551	0.130858
	ccna_03688	0.203088	0.544917		ccna_03688	0.045535	0.091554
	ccna_01671	-1.4e-05	3.94e-05		ccna_01671	0.045454	0.135367
	ccna_01388	-0.07778	0.175955		ccna_01388	0.04539	0.096682
	ccna_01804	0.06805	0.302766		ccna_01804	0.045173	0.18554
	ccna_03685	-0.04659	0.108087		ccna_03685	0.045108	0.104727
	ccna_01919	0.097895	0.457698		ccna_01919	0.044884	0.176584
	ccna_02580	-0.40839	0.411626		ccna_02580	0.044849	0.03556
	ccna_02516	0.053647	0.113368		ccna_02516	0.044809	0.092961
	ccna_00380	-0.06297	0.132868		ccna_00380	0.044714	0.09144
	ccna_02049	0.103396	0.219784		ccna_02049	0.0447	0.085057
	ccna_01234	-0.15704	0.395363		ccna_01234	0.044665	0.092169
	ccna_02649	0.181182	0.776221		ccna_02649	0.0446	0.06226
	ccna_02036	-0.03572	0.068315		ccna_02036	0.044507	0.086886
	ccna_00635	0.128545	0.413115		ccna_00635	0.044437	0.117006
	ccna_02545	0.024047	0.052843		ccna_02545	0.044158	0.10167
	ccna_03732	0.065082	0.287985		ccna_03732	0.043661	0.179133
	ccna_01294	0.156126	0.576741		ccna_01294	0.043593	0.067145
	ccna_01729	0.116733	0.48754		ccna_01729	0.043571	0.147433
	ccna_00431	-0.48528	0.798612		ccna_00431	0.043423	0.048574
	ccna_03692	0.051936	0.139265		ccna_03692	0.043414	0.113906
	ccna_01799	0.069895	0.129721		ccna_01799	0.04341	0.076802
	ccna_03733	0.03874	0.154621		ccna_03733	0.043353	0.17595
	ccna_00563	0.192002	0.660484		ccna_00563	0.043274	0.107988
	ccna_03226	0.198134	0.488143		ccna_03226	0.042783	0.016287
	ccna_00352	0.031317	0.106749		ccna_00352	0.042763	0.151377
	ccna_02020	0.066265	0.164737		ccna_02020	0.042614	0.100325
	ccna_01237	0.029475	0.036698		ccna_01237	0.042515	0.053924
	ccna_00899	0.073905	0.232072		ccna_00899	0.042501	0.122636
	ccna_01794	0.096593	0.224568		ccna_01794	0.042411	0.088223
	ccna_01449	0.135375	0.341303		ccna_01449	0.042394	0.088792
	ccna_01884	0.305208	0.795819		ccna_01884	0.042394	0.066326
	ccna_00530	0.109344	0.191067		ccna_00530	0.042103	0.066056
	ccna_00496	0.011276	0.019904		ccna_00496	0.041962	0.078687
	ccna_00282	0.247507	0.663917		ccna_00282	0.04196	0.07923
	ccna_01044	0.083696	0.206255		ccna_01044	0.041958	0.094334
	ccna_03425	0.073465	0.131308		ccna_03425	0.041874	0.070812
	ccna_03970	0.197886	0.235274		ccna_03970	0.041849	0.042046
	ccna_03052	0.09718	0.191371		ccna_03052	0.041816	0.07454
	ccna_03476	0.183692	0.452031		ccna_03476	0.041806	0.079753
	ccna_03529	0.10706	0.290618		ccna_03529	0.041774	0.098012
	ccna_02460	0.129832	0.409291		ccna_02460	0.041643	0.10678
	ccna_00580	0.08612	0.117249		ccna_00580	0.041547	0.053149
	ccna_01811	-6.6e-05	0.000217		ccna_01811	0.041514	0.1578
	ccna_01176	0.010295	0.011504		ccna_01176	0.041268	0.048014
	ccna_00126	0.188394	0.692551		ccna_00126	0.041259	0.108779
	ccna_03968	0.238491	0.347765		ccna_03968	0.040886	0.047003
	ccna_00734	-0.0339	0.058129		ccna_00734	0.040846	0.071149
	ccna_03866	-0.046	0.15511		ccna_03866	0.040841	0.136076
	ccna_01928	0.11877	0.357452		ccna_01928	0.040746	0.10222
	ccna_03213	0.039468	0.104632		ccna_03213	0.040594	0.107926
	ccna_00158	0.123042	0.837278		ccna_00158	0.04052	0.203148
	ccna_03277	0.050694	0.132037		ccna_03277	0.040436	0.102649
	ccna_01543	0.172278	0.790189		ccna_01543	0.04039	0.130851
	ccna_01758	-0.01217	0.042824		ccna_01758	0.040321	0.157606
	ccna_03445	-0.09956	0.263386		ccna_03445	0.040246	0.094133
	ccna_00632	0.584096	1.34158		ccna_00632	0.039867	0.02341
	ccna_02817	-0.23471	0.281138		ccna_02817	0.039354	0.039348
	ccna_01017	-0.0255	0.056699		ccna_01017	0.039299	0.090458
	ccna_02949	-0.0983	0.173513		ccna_02949	0.039266	0.063417
	ccna_02403	0.060423	0.186016		ccna_02403	0.039148	0.113614
	ccna_00691	0.093552	0.204083		ccna_00691	0.039107	0.076669
	ccna_03875	0.131889	0.449316		ccna_03875	0.038458	0.104143
	ccna_00397	-0.01558	0.040206		ccna_00397	0.038217	0.105162
	ccna_00556	-0.024	0.086691		ccna_00556	0.038157	0.145329
	ccna_00075	0.206842	0.368556		ccna_00075	0.037992	0.0534
	ccna_01375	0.072525	0.137787		ccna_01375	0.037807	0.067379
	ccna_03190	-0.07563	0.17196		ccna_03190	0.03776	0.079804
	ccna_01289	0.035911	0.076218		ccna_01289	0.037654	0.073265
	ccna_02435	0.008724	0.02775		ccna_02435	0.037439	0.1314
	ccna_01169	-0.1841	0.344118		ccna_01169	0.037393	0.059163
	ccna_02028	0.298334	0.540748		ccna_02028	0.036844	0.047991
	ccna_01421	0.124975	0.440421		ccna_01421	0.036786	0.103507
	ccna_02885	0.168782	0.276542		ccna_02885	0.03678	0.049885
	ccna_02710	-0.00067	0.001145		ccna_02710	0.036493	0.067136
	ccna_03431	-0.15758	0.592301		ccna_03431	0.03644	0.10314
	ccna_01952	0.244024	0.609063		ccna_01952	0.035907	0.06359
	ccna_02609	0.182931	0.43975		ccna_02609	0.035757	0.066085
	ccna_02377	-0.17935	0.386985		ccna_02377	0.035639	0.0615
	ccna_00604	0.016042	0.027995		ccna_00604	0.035388	0.064108
	ccna_03962	0.541985	0.609827		ccna_03962	0.035286	0.025711
	ccna_00254	0.093361	0.202401		ccna_00254	0.035113	0.06791
	ccna_03064	0.122413	0.18264		ccna_03064	0.03503	0.046226
	ccna_02570	-0.185	0.393278		ccna_02570	0.034936	0.059153
	ccna_02321	0.027523	0.087864		ccna_02321	0.034927	0.11417
	ccna_02319	0.071231	0.163217		ccna_02319	0.034724	0.073537
	ccna_00340	0.131523	0.300265		ccna_00340	0.034684	0.065984
	ccna_01862	0.043903	0.075443		ccna_01862	0.034309	0.057934
	ccna_01226	-0.05641	0.203545		ccna_01226	0.03389	0.114408
	ccna_01764	0.217794	0.601134		ccna_01764	0.033888	0.066834
	ccna_03356	0.118898	0.461268		ccna_03356	0.033749	0.103433
	ccna_02834	0.276442	0.893697		ccna_02834	0.033499	0.069656
	ccna_03499	0.022479	0.041528		ccna_03499	0.03344	0.063147
	ccna_00644	-0.28818	0.575324		ccna_00644	0.033314	0.048324
	ccna_01336	-0.35936	0.752015		ccna_01336	0.033203	0.047225
	ccna_00642	-0.03559	0.079331		ccna_00642	0.033175	0.073794
	ccna_02586	0.011076	0.030656		ccna_02586	0.033054	0.09773
	ccna_00569	0.047423	0.063474		ccna_00569	0.03303	0.04329
	ccna_03488	-0.10717	0.195162		ccna_03488	0.032996	0.053636
	ccna_00871	0.01324	0.039476		ccna_00871	0.032584	0.10332
	ccna_00090	0.097101	0.386411		ccna_00090	0.032266	0.105717
	ccna_01164	0.051966	0.148111		ccna_01164	0.031885	0.086091
	ccna_03907	0.119917	0.369548		ccna_03907	0.031774	0.079386
	ccna_03352	0.150403	0.348056		ccna_03352	0.03165	0.05887
	ccna_01701	-0.09307	0.146233		ccna_01701	0.031592	0.045615
	ccna_02358	0.125082	0.38966		ccna_02358	0.031211	0.077821
	ccna_00249	0.037926	0.093578		ccna_00249	0.031146	0.075556
	ccna_00059	0.175198	0.483466		ccna_00059	0.031119	0.064625
	ccna_00750	0.025546	0.06756		ccna_00750	0.031026	0.083292
	ccna_00269	-0.07952	0.256432		ccna_00269	0.03097	0.088077
	ccna_03436	-0.00798	0.019734		ccna_03436	0.0308	0.081084
	ccna_00140	0.090328	0.339195		ccna_00140	0.030611	0.096397
	ccna_01296	0.102395	0.369728		ccna_01296	0.030444	0.090055
	ccna_00502	0.003449	0.008892		ccna_00502	0.030443	0.084869
	ccna_01441	0.158829	0.610662		ccna_01441	0.030439	0.084951
	ccna_02127	0.063446	0.269765		ccna_02127	0.030305	0.114685
	ccna_01746	0.139069	0.355941		ccna_01746	0.030249	0.062175
	ccna_01206	-0.12451	0.228553		ccna_01206	0.030113	0.048043
	ccna_01448	-0.05376	0.138123		ccna_01448	0.030062	0.073188
	ccna_02042	0.064124	0.120618		ccna_02042	0.030045	0.053039
	ccna_02898	-0.18729	0.553456		ccna_02898	0.029749	0.065204
	ccna_00545	-0.1045	0.329192		ccna_00545	0.029714	0.078267
	ccna_01238	-0.02466	0.034768		ccna_01238	0.029682	0.042328
	ccna_03770	0.263108	0.996348		ccna_03770	0.029551	0.069953
	ccna_03724	0.206754	0.363315		ccna_03724	0.029536	0.040405
	ccna_03693	0.077165	0.264805		ccna_03693	0.029502	0.088237
	ccna_00756	0.376296	0.218375		ccna_00756	0.02923	0.013998
	ccna_02739	0.093481	0.251428		ccna_02739	0.029072	0.067379
	ccna_03774	-0.07179	0.299452		ccna_03774	0.028967	0.021031
	ccna_00608	-0.09307	0.168751		ccna_00608	0.028822	0.047221
	ccna_03173	0.142964	0.192611		ccna_03173	0.028754	0.033534
	ccna_01668	0.154416	0.246804		ccna_01668	0.028713	0.038441
	ccna_02365	0.118471	0.183646		ccna_02365	0.028669	0.039002
	ccna_03046	0.005528	0.011118		ccna_03046	0.028653	0.060766
	ccna_01642	0.026577	0.052913		ccna_01642	0.028611	0.057203
	ccna_00304	0.014868	0.02814		ccna_00304	0.028575	0.055657
	ccna_02591	0.043424	0.100962		ccna_02591	0.02844	0.063846
	ccna_00484	-0.00305	0.007089		ccna_00484	0.028373	0.070459
	ccna_00328	0.135841	0.428228		ccna_00328	0.028333	0.069472
	ccna_01453	0.073884	0.206279		ccna_01453	0.02825	0.070378
	ccna_03602	0.027836	0.048426		ccna_03602	0.028182	0.049055
	ccna_01355	0.13414	0.534138		ccna_01355	0.027933	0.083348
	ccna_03260	0.074028	0.172507		ccna_03260	0.027873	0.058757
	ccna_03644	0.024948	0.077083		ccna_03644	0.027846	0.086825
	ccna_03456	0.050313	0.120689		ccna_03456	0.027817	0.06326
	ccna_01977	-0.0437	0.105811		ccna_01977	0.027638	0.0646
	ccna_01019	0.088702	0.048098		ccna_01019	0.027368	0.014287
	ccna_03127	0.007696	0.021384		ccna_03127	0.027033	0.079708
	ccna_01014	0.125459	0.321364		ccna_01014	0.026905	0.056107
	ccna_02769	-0.21526	0.490104		ccna_02769	0.02689	0.045969
	ccna_03833	0.090716	0.220696		ccna_03833	0.02686	0.056927
	ccna_03254	0.200498	0.128975		ccna_03254	0.026811	0.015364
	ccna_00822	0.056034	0.021687		ccna_00822	0.026629	0.01015
	ccna_02091	-0.09963	0.441908		ccna_02091	0.026589	0.094111
	ccna_03554	0.014776	0.02777		ccna_03554	0.026386	0.050804
	ccna_02576	0.033537	0.068606		ccna_02576	0.02636	0.053097
	ccna_03816	0.083248	0.168164		ccna_03816	0.026288	0.047648
	ccna_02294	-0.0406	0.176353		ccna_02294	0.026198	0.107891
	ccna_00744	0.378074	0.469609		ccna_00744	0.025955	0.022915
	ccna_01225	-0.15951	0.703769		ccna_01225	0.025934	0.080789
	ccna_03091	0.17823	0.341619		ccna_03091	0.025854	0.039133
	ccna_00937	0.005624	0.007091		ccna_00937	0.025795	0.033524
	ccna_03575	-0.06493	0.116185		ccna_03575	0.025779	0.043243
	ccna_00966	-0.0442	0.137322		ccna_00966	0.025629	0.075635
	ccna_02267	0.299251	0.616151		ccna_02267	0.025558	0.035862
	ccna_02284	0.235808	0.956066		ccna_02284	0.025415	0.064827
	ccna_01050	-0.0626	0.195569		ccna_01050	0.025309	0.071553
	ccna_00351	-0.01918	0.035592		ccna_00351	0.0249	0.046817
	ccna_03854	0.082489	0.263165		ccna_03854	0.024769	0.067594
	ccna_00379	-0.049	0.108153		ccna_00379	0.024633	0.051733
	ccna_03772	0.023256	0.064885		ccna_03772	0.024571	0.068808
	ccna_00228	0.135154	0.441519		ccna_00228	0.024566	0.061529
	ccna_00859	-0.1027	0.236341		ccna_00859	0.024374	0.048296
	ccna_00107	0.049483	0.080764		ccna_00107	0.024342	0.038053
	ccna_00194	0.120081	0.190556		ccna_00194	0.024092	0.047071
	ccna_02080	0.174794	0.513461		ccna_02080	0.023912	0.051444
	ccna_00197	-0.01973	0.042989		ccna_00197	0.023622	0.052035
	ccna_01435	0.250896	0.926568		ccna_01435	0.02362	0.0548
	ccna_00775	-0.17462	0.44705		ccna_00775	0.023544	0.045972
	ccna_03750	0.076209	0.312246		ccna_03750	0.023344	0.080332
	ccna_00362	0.152222	0.329348		ccna_00362	0.022941	0.039505
	ccna_03259	-0.17488	0.45149		ccna_03259	0.022685	0.044488
	ccna_02250	-0.04164	0.123089		ccna_02250	0.02262	0.063507
	ccna_02624	-0.06013	0.179357		ccna_02624	0.0226	0.061117
	ccna_01174	0.166601	0.566654		ccna_01174	0.022588	0.055144
	ccna_02764	0.055289	0.095013		ccna_02764	0.022562	0.036583
	ccna_01996	-0.02053	0.082574		ccna_01996	0.02256	0.09164
	ccna_02823	-0.15638	0.18303		ccna_02823	0.022483	0.023099
	ccna_01530	0.064806	0.170543		ccna_01530	0.021924	0.051926
	ccna_00286	0.123838	0.287878		ccna_00286	0.02181	0.041514
	ccna_01328	0.042084	0.084623		ccna_01328	0.021392	0.041203
	ccna_00283	0.170305	0.496005		ccna_00283	0.021384	0.045721
	ccna_00989	-0.10389	0.372728		ccna_00989	0.020682	0.059436
	ccna_01430	0.115767	0.274504		ccna_01430	0.020566	0.040246
	ccna_02762	-0.09225	0.199935		ccna_02762	0.020528	0.038926
	ccna_02217	0.075784	0.128096		ccna_02217	0.020394	0.031412
	ccna_03068	0.136365	0.208102		ccna_03068	0.020259	0.026267
	ccna_01036	-0.12829	0.483997		ccna_01036	0.020083	0.057257
	ccna_02257	0.083743	0.16961		ccna_02257	0.019906	0.03568
	ccna_01133	0.096667	0.182185		ccna_01133	0.01986	0.032688
	ccna_00030	-0.00122	0.00196		ccna_00030	0.019462	0.032146
	ccna_00993	-0.1137	0.176138		ccna_00993	0.019219	0.026192
	ccna_02550	-0.01911	0.064317		ccna_02550	0.018864	0.063528
	ccna_02957	0.333687	0.317671		ccna_02957	0.018859	0.013813
	ccna_03756	0.014681	0.038566		ccna_03756	0.018798	0.049962
	ccna_03430	0.108612	0.164595		ccna_03430	0.018617	0.02476
	ccna_00676	0.052998	0.052651		ccna_00676	0.018458	0.017655
	ccna_03039	-0.0141	0.032894		ccna_03039	0.01836	0.043364
	ccna_02734	-0.03784	0.086909		ccna_02734	0.018357	0.040392
	ccna_03320	-0.00785	0.014352		ccna_03320	0.01813	0.033884
	ccna_00159	0.028414	0.084971		ccna_00159	0.018037	0.05225
	ccna_00910	0.064838	0.129626		ccna_00910	0.018009	0.03282
	ccna_03348	-0.0371	0.092788		ccna_03348	0.017996	0.043005
	ccna_01351	0.150959	0.493664		ccna_01351	0.017583	0.042119
	ccna_02078	0.067468	0.239356		ccna_02078	0.017397	0.052897
	ccna_00212	0.219002	0.698542		ccna_00212	0.017229	0.036654
	ccna_01394	-0.07312	0.193309		ccna_01394	0.017122	0.039779
	ccna_01986	-0.00571	0.019656		ccna_01986	0.016917	0.060859
	ccna_00056	0.008396	0.01702		ccna_00056	0.016743	0.049177
	ccna_02312	0.028419	0.040882		ccna_02312	0.016717	0.023604
	ccna_02451	0.091188	0.19956		ccna_02451	0.016425	0.030933
	ccna_01082	-0.07119	0.113848		ccna_01082	0.016237	0.023901
	ccna_01498	-0.05829	0.12984		ccna_01498	0.016135	0.032945
	ccna_01790	-0.07518	0.185537		ccna_01790	0.015945	0.034588
	ccna_02014	-0.07146	0.246618		ccna_02014	0.015942	0.046895
	ccna_02110	0.008886	0.017401		ccna_02110	0.015931	0.031695
	ccna_02473	-0.00595	0.015705		ccna_02473	0.015668	0.042614
	ccna_00091	0.091219	0.20126		ccna_00091	0.015664	0.029669
	ccna_02329	0.102293	0.529186		ccna_02329	0.015576	0.059184
	ccna_01491	0.042859	0.1576		ccna_01491	0.015448	0.051653
	ccna_00589	0.029126	0.049116		ccna_00589	0.015318	0.025156
	ccna_00287	0.070434	0.19829		ccna_00287	0.015262	0.037294
	ccna_00449	0.134313	0.255219		ccna_00449	0.015259	0.023795
	ccna_03203	-0.00072	0.002164		ccna_03203	0.015249	0.048332
	ccna_00031	0.04137	0.067184		ccna_00031	0.01519	0.02357
	ccna_01995	0.015475	0.038752		ccna_01995	0.014932	0.037334
	ccna_01800	0.013159	0.027044		ccna_01800	0.014857	0.030653
	ccna_01212	-0.00275	0.007319		ccna_01212	0.014761	0.040786
	ccna_03221	0.070863	0.214353		ccna_03221	0.014605	0.037924
	ccna_02615	-0.21825	0.251942		ccna_02615	0.014565	0.013893
	ccna_01611	0.039308	0.043376		ccna_01611	0.014467	0.015456
	ccna_02676	0.073031	0.348368		ccna_02676	0.014458	0.055352
	ccna_01070	0.141796	0.581109		ccna_01070	0.014212	0.040991
	ccna_01243	-0.0894	0.308798		ccna_01243	0.014021	0.039404
	ccna_00614	0.13788	0.256363		ccna_00614	0.013974	0.021224
	ccna_01205	0.159276	0.220109		ccna_01205	0.013813	0.015738
	ccna_01728	0.081577	0.158909		ccna_01728	0.013553	0.023248
	ccna_01175	0.034385	0.033693		ccna_01175	0.01355	0.01297
	ccna_03274	0.198625	0.329254		ccna_03274	0.013484	0.020111
	ccna_02411	0.006471	0.016173		ccna_02411	0.013233	0.033709
	ccna_01643	-0.00215	0.004765		ccna_01643	0.013167	0.030067
	ccna_00500	-0.08512	0.264254		ccna_00500	0.01309	0.033803
	ccna_03949	0.060213	0.107443		ccna_03949	0.012991	0.021275
	ccna_02646	-0.04709	0.106312		ccna_02646	0.012782	0.026785
	ccna_02628	0.087114	0.227548		ccna_02628	0.012747	0.028013
	ccna_00391	0.083309	0.263512		ccna_00391	0.012651	0.033037
	ccna_00876	0.075099	0.200237		ccna_00876	0.012541	0.028709
	ccna_01113	0.001204	0.003884		ccna_01113	0.012432	0.041788
	ccna_02084	0.170771	0.647393		ccna_02084	0.012413	0.031892
	ccna_01892	-0.36794	0.580544		ccna_01892	0.012088	0.013384
	ccna_02452	0.105609	0.176043		ccna_02452	0.01206	0.017323
	ccna_03552	-0.00874	0.014691		ccna_03552	0.011882	0.020101
	ccna_00651	0.105602	0.194082		ccna_00651	0.011634	0.018189
	ccna_00501	-0.03025	0.088265		ccna_00501	0.011524	0.031873
	ccna_00393	-0.05841	0.136106		ccna_00393	0.011418	0.024026
	ccna_02354	-0.08208	0.283026		ccna_02354	0.011247	0.031791
	ccna_02074	0.176049	0.461011		ccna_02074	0.011067	0.021059
	ccna_00499	0.081975	0.240895		ccna_00499	0.010968	0.02683
	ccna_02594	-0.11466	0.134543		ccna_02594	0.010892	0.011427
	ccna_01071	-0.04534	0.127266		ccna_01071	0.010823	0.027727
	ccna_02721	-0.07936	0.219517		ccna_02721	0.010793	0.02535
	ccna_00664	-0.14083	0.411115		ccna_00664	0.010627	0.02349
	ccna_00474	-0.06725	0.149666		ccna_00474	0.01032	0.020435
	ccna_03684	0.136959	0.50563		ccna_03684	0.010318	0.027333
	ccna_00941	-0.04993	0.164625		ccna_00941	0.010229	0.029936
	ccna_02190	0.202214	1.11429		ccna_02190	0.00999	0.032117
	ccna_00044	0.191896	0.341714		ccna_00044	0.009938	0.01359
	ccna_00223	0.027048	0.071134		ccna_00223	0.009888	0.024793
	ccna_03382	0.034861	0.090119		ccna_03382	0.00984	0.023797
	ccna_01231	-0.09059	0.244788		ccna_01231	0.009731	0.021878
	ccna_02343	0.147503	0.507371		ccna_02343	0.009586	0.023534
	ccna_03148	-0.02226	0.053916		ccna_03148	0.009436	0.022159
	ccna_01555	0.087161	0.191503		ccna_01555	0.009372	0.017578
	ccna_03462	0.064206	0.155755		ccna_03462	0.009074	0.019363
	ccna_02951	0.017914	0.022056		ccna_02951	0.009026	0.010966
	ccna_02273	0.010291	0.013279		ccna_02273	0.008962	0.011541
	ccna_01068	-0.14651	0.648159		ccna_01068	0.008952	0.02704
	ccna_01697	-0.25017	0.463756		ccna_01697	0.008888	0.01218
	ccna_02434	-0.07579	0.220883		ccna_02434	0.008776	0.021606
	ccna_00448	0.03062	0.052429		ccna_00448	0.008693	0.014287
	ccna_00204	0.215973	1.26913		ccna_00204	0.008581	0.028179
	ccna_02322	0.187923	0.606876		ccna_02322	0.008187	0.017925
	ccna_02212	0.224811	0.545103		ccna_02212	0.007472	0.01251
	ccna_00109	-0.12416	0.348379		ccna_00109	0.007342	0.015994
	ccna_01233	0.035784	0.055839		ccna_01233	0.0072	0.010682
	ccna_03585	0.127492	0.376698		ccna_03585	0.006751	0.015072
	ccna_00357	-0.00639	0.018457		ccna_00357	0.006686	0.019353
	ccna_01092	-0.37752	0.196218		ccna_01092	0.006426	0.002866
	ccna_01253	-0.05223	0.169031		ccna_01253	0.006128	0.017303
	ccna_02896	0.034257	0.073577		ccna_02896	0.005899	0.011889
	ccna_01184	-0.01145	0.018107		ccna_01184	0.005853	0.009171
	ccna_01269	0.162833	0.253893		ccna_01269	0.005724	0.007124
	ccna_01997	0.0904	0.184462		ccna_01997	0.005721	0.009929
	ccna_02661	0.010595	0.018588		ccna_02661	0.005693	0.009891
	ccna_00674	-0.04315	0.078681		ccna_00674	0.005667	0.009646
	ccna_01357	0.133543	0.089861		ccna_01357	0.005495	0.003369
	ccna_03844	0.03671	0.092101		ccna_03844	0.005409	0.012514
	ccna_00481	0.247076	0.093725		ccna_00481	0.005394	0.001844
	ccna_02367	-0.0051	0.009243		ccna_02367	0.005147	0.009326
	ccna_00522	0.181295	0.369135		ccna_00522	0.005107	0.007806
	ccna_02793	-0.16531	0.253319		ccna_02793	0.005024	0.006288
	ccna_02258	-0.08596	0.22219		ccna_02258	0.005008	0.010801
	ccna_01630	-0.02571	0.076107		ccna_01630	0.004966	0.013813
	ccna_02399	0.19681	0.758046		ccna_02399	0.004869	0.011909
	ccna_03870	0.114826	0.229193		ccna_03870	0.004655	0.007624
	ccna_00861	0.052731	0.086821		ccna_00861	0.004529	0.006866
	ccna_02657	-0.19514	0.58392		ccna_02657	0.004437	0.009144
	ccna_00724	-0.17216	0.368965		ccna_00724	0.004375	0.007143
	ccna_00807	0.152826	0.485382		ccna_00807	0.004363	0.009839
	ccna_00310	0.011652	0.041208		ccna_00310	0.00429	0.014746
	ccna_02278	0.136152	0.439509		ccna_02278	0.004162	0.009759
	ccna_01389	-0.13414	0.328443		ccna_01389	0.003803	0.007246
	ccna_03205	-0.0049	0.012147		ccna_03205	0.003742	0.009247
	ccna_03834	-0.03829	0.083551		ccna_03834	0.003714	0.00751
	ccna_02814	-0.13065	0.358992		ccna_02814	0.003465	0.00728
	ccna_03063	-0.26597	0.857671		ccna_03063	0.003423	0.006883
	ccna_02130	0.099149	0.267847		ccna_02130	0.003407	0.007362
	ccna_01194	-0.02939	0.054525		ccna_01194	0.003178	0.005605
	ccna_03478	0.012008	0.022948		ccna_03478	0.003027	0.005677
	ccna_01248	-0.13076	0.327327		ccna_01248	0.002965	0.005767
	ccna_03198	0.038089	0.085926		ccna_03198	0.002435	0.005051
	ccna_00001	0.033105	0.102753		ccna_00001	0.002361	0.006649
	ccna_02290	0.113929	0.413317		ccna_02290	0.001997	0.005315
	ccna_00002	0.109019	0.425233		ccna_00002	0.00186	0.005284
	ccna_01640	-0.13125	0.286072		ccna_01640	0.00181	0.003134
	ccna_03146	0.164007	0.656487		ccna_03146	0.001548	0.004059
	ccna_03257	-0.00439	0.012518		ccna_03257	0.00143	0.004036
	ccna_00917	0.2701	0.103373		ccna_00917	0.001295	0.000442
	ccna_01434	-0.04897	0.19364		ccna_01434	0.001256	0.004189
	ccna_01032	0.050854	0.132333		ccna_01032	0.001216	0.002785
	ccna_00991	-0.10893	0.177599		ccna_00991	0.001146	0.001587
	ccna_03597	0.024998	0.053748		ccna_03597	0.001014	0.002063
	ccna_03670	-0.2368	0.416945		ccna_03670	0.000948	0.001272
	ccna_01582	0.061638	0.118574		ccna_01582	0.000761	0.001226
	ccna_00984	0.032227	0.071491		ccna_00984	0.000681	0.001399
	ccna_02333	0.054678	0.184214		ccna_02333	0.000507	0.00144
	ccna_01829	-0.14734	0.579582		ccna_01829	0.000495	0.00133
	ccna_00108	0.010448	0.027225		ccna_00108	0.000487	0.001226
	ccna_03360	0.044665	0.08171		ccna_03360	0.000165	0.000276
	ccna_03779	0.199307	0.392896		ccna_03779	7.79e-06	1.12e-05
	ccna_02677	0.095414	0.226504		ccna_02677	-1.2e-05	3.34e-05
	ccna_00623	-0.02417	0.064167		ccna_00623	-1.6e-05	3.99e-05
	ccna_03434	0.099621	0.222443		ccna_03434	-0.00012	0.000212
	ccna_01251	-0.05336	0.117337		ccna_01251	-0.00051	0.001004
	ccna_03088	0.001972	0.004405		ccna_03088	-0.00068	0.001505
	ccna_03786	-0.18014	0.202341		ccna_03786	-0.00077	0.000724
	ccna_01978	0.077425	0.292911		ccna_01978	-0.0008	0.002382
	ccna_01116	0.024773	0.064389		ccna_01116	-0.0009	0.002191
	ccna_00671	0.105648	0.377498		ccna_00671	-0.00112	0.002989
	ccna_03648	-0.04638	0.063704		ccna_03648	-0.00128	0.001731
	ccna_00253	-0.05469	0.125478		ccna_00253	-0.00138	0.002822
	ccna_00963	0.204691	0.35022		ccna_00963	-0.0024	0.003119
	ccna_00579	-0.03584	0.060476		ccna_00579	-0.00246	0.003913
	ccna_01250	-0.05211	0.105169		ccna_01250	-0.00259	0.004735
	ccna_03530	0.087651	0.295365		ccna_03530	-0.00276	0.007305
	ccna_03089	0.015868	0.033067		ccna_03089	-0.00278	0.005616
	ccna_01262	-0.01603	0.060963		ccna_01262	-0.00296	0.010703
	ccna_01970	0.058106	0.151134		ccna_01970	-0.00322	0.007295
	ccna_03818	0.084575	0.136528		ccna_03818	-0.00361	0.005125
	ccna_00586	-0.04987	0.091593		ccna_00586	-0.00421	0.007111
	ccna_02030	0.146826	0.432112		ccna_02030	-0.00463	0.009931
	ccna_01235	-0.19592	0.733435		ccna_01235	-0.00473	0.011525
	ccna_00151	0.101163	0.365567		ccna_00151	-0.00479	0.013129
	ccna_02100	-0.01186	0.023567		ccna_02100	-0.0049	0.009588
	ccna_00532	0.00816	0.019035		ccna_00532	-0.00507	0.011738
	ccna_03386	0.086121	0.415192		ccna_03386	-0.00515	0.018458
	ccna_00235	0.336314	0.949829		ccna_00235	-0.00528	0.008823
	ccna_03328	0.156544	0.316605		ccna_03328	-0.00529	0.008291
	ccna_01396	0.052324	0.14583		ccna_01396	-0.0054	0.013261
	ccna_03037	-0.06272	0.174106		ccna_03037	-0.00548	0.013151
	ccna_02327	-0.02835	0.070132		ccna_02327	-0.00564	0.013167
	ccna_02756	0.009506	0.03042		ccna_02756	-0.00566	0.017844
	ccna_01271	0.113042	0.338126		ccna_01271	-0.00588	0.013567
	ccna_03422	0.015443	0.048814		ccna_03422	-0.00603	0.01844
	ccna_02566	0.046845	0.167996		ccna_02566	-0.00616	0.019238
	ccna_01364	0.004459	0.013328		ccna_01364	-0.00685	0.020621
	ccna_03407	0.073645	0.273417		ccna_03407	-0.00686	0.020611
	ccna_00525	0.065884	0.220653		ccna_00525	-0.00722	0.020266
	ccna_00957	0.049127	0.168854		ccna_00957	-0.00724	0.021716
	ccna_00406	-0.10771	0.293261		ccna_00406	-0.0073	0.015927
	ccna_00954	-0.04909	0.105322		ccna_00954	-0.00738	0.014494
	ccna_01706	-0.29046	0.789467		ccna_01706	-0.00741	0.012935
	ccna_01734	0.098665	0.204446		ccna_01734	-0.00746	0.012977
	ccna_03989	0.103206	0.259569		ccna_03989	-0.00767	0.015639
	ccna_01688	0.130139	0.545249		ccna_01688	-0.00768	0.022542
	ccna_00964	0.002198	0.002704		ccna_00964	-0.00793	0.009881
	ccna_01976	0.185928	0.760912		ccna_01976	-0.00811	0.021287
	ccna_03885	0.266619	0.440971		ccna_03885	-0.00826	0.009856
	ccna_01927	0.159934	0.549783		ccna_01927	-0.00852	0.020394
	ccna_00528	-0.08986	0.210432		ccna_00528	-0.00961	0.019092
	ccna_01577	0.029839	0.057384		ccna_01577	-0.00964	0.017747
	ccna_02534	0.109044	0.189694		ccna_02534	-0.0098	0.014488
	ccna_02314	-0.08629	0.151061		ccna_02314	-0.0098	0.01519
	ccna_02562	0.223033	1.13154		ccna_02562	-0.00989	0.028991
	ccna_00445	0.085911	0.187059		ccna_00445	-0.00999	0.018639
	ccna_00626	0.081516	0.242079		ccna_00626	-0.01001	0.024653
	ccna_02935	-0.0237	0.037743		ccna_02935	-0.01007	0.015666
	ccna_02148	-0.04786	0.061434		ccna_02148	-0.01012	0.012368
	ccna_03667	-0.16893	0.23707		ccna_03667	-0.01015	0.011813
	ccna_01787	-0.15114	0.375886		ccna_01787	-0.0102	0.019492
	ccna_02612	0.057132	0.167056		ccna_02612	-0.01021	0.026214
	ccna_03775	-0.12778	0.381432		ccna_03775	-0.01042	0.023899
	ccna_00278	0.144656	0.45105		ccna_00278	-0.01063	0.024314
	ccna_03744	0.143821	0.610297		ccna_03744	-0.01068	0.031156
	ccna_00174	0.020247	0.038918		ccna_00174	-0.01077	0.020311
	ccna_00740	-0.01675	0.05005		ccna_00740	-0.01078	0.031599
	ccna_01629	0.078807	0.212845		ccna_01629	-0.01097	0.025093
	ccna_00667	0.009354	0.023986		ccna_00667	-0.01122	0.028896
	ccna_02177	-0.17896	0.126854		ccna_02177	-0.01134	0.007474
	ccna_01692	0.015956	0.047748		ccna_01692	-0.01147	0.033792
	ccna_01587	0.184968	0.274307		ccna_01587	-0.01166	0.013784
	ccna_03792	0.16989	0.631056		ccna_03792	-0.01176	0.029706
	ccna_02467	-0.09424	0.308378		ccna_02467	-0.01189	0.031363
	ccna_03755	-0.09265	0.332478		ccna_03755	-0.01194	0.034142
	ccna_01325	0.027432	0.081505		ccna_01325	-0.01195	0.03381
	ccna_00361	0.079431	0.219291		ccna_00361	-0.012	0.027997
	ccna_00112	0.16238	0.375633		ccna_00112	-0.01207	0.021195
	ccna_00267	-0.05471	0.141009		ccna_00267	-0.01221	0.028403
	ccna_01958	-0.06045	0.04521		ccna_01958	-0.01227	0.008846
	ccna_03066	0.070159	0.219629		ccna_03066	-0.01241	0.033014
	ccna_01173	0.023915	0.051983		ccna_01173	-0.01259	0.026625
	ccna_02125	0.080018	0.325563		ccna_02125	-0.01261	0.041069
	ccna_00976	0.034537	0.129112		ccna_00976	-0.01267	0.043685
	ccna_00492	-0.01157	0.030868		ccna_00492	-0.01302	0.034873
	ccna_03224	0.023655	0.032873		ccna_03224	-0.01346	0.018386
	ccna_03653	0.061732	0.133352		ccna_03653	-0.01354	0.026377
	ccna_00368	-0.0482	0.128052		ccna_00368	-0.01362	0.033154
	ccna_00302	-0.15488	0.536058		ccna_00302	-0.01368	0.034107
	ccna_03292	0.089898	0.197517		ccna_03292	-0.01369	0.025743
	ccna_03853	0.023356	0.070161		ccna_03853	-0.01372	0.039951
	ccna_03368	-0.09684	0.254901		ccna_03368	-0.01386	0.030424
	ccna_00459	0.034044	0.079685		ccna_00459	-0.01388	0.03089
	ccna_03994	-0.22929	0.276699		ccna_03994	-0.01391	0.013607
	ccna_02778	0.151481	0.2969		ccna_02778	-0.01392	0.021758
	ccna_01412	-0.00443	0.009471		ccna_01412	-0.01393	0.030436
	ccna_00555	0.036417	0.076206		ccna_00555	-0.01451	0.028889
	ccna_00944	-0.09405	0.160327		ccna_00944	-0.01457	0.021951
	ccna_02414	-0.27393	0.631405		ccna_02414	-0.0146	0.023146
	ccna_01670	0.153063	0.274187		ccna_01670	-0.01475	0.021314
	ccna_02579	-0.27008	0.415495		ccna_02579	-0.01485	0.017266
	ccna_02605	-0.10766	0.430497		ccna_02605	-0.0151	0.046213
	ccna_01713	0.008008	0.01812		ccna_01713	-0.01523	0.035053
	ccna_02141	0.03383	0.071278		ccna_02141	-0.01524	0.030778
	ccna_03272	-0.01558	0.03718		ccna_03272	-0.01578	0.03767
	ccna_02480	-0.33145	0.727881		ccna_02480	-0.01579	0.023126
	ccna_01809	-0.04919	0.160831		ccna_01809	-0.01593	0.047152
	ccna_02642	-0.01179	0.027801		ccna_02642	-0.01596	0.038024
	ccna_00605	0.007973	0.013463		ccna_00605	-0.01596	0.027331
	ccna_03788	-0.00352	0.007766		ccna_03788	-0.01606	0.036569
	ccna_01403	0.021204	0.049746		ccna_01403	-0.01618	0.03743
	ccna_03782	-0.06129	0.167452		ccna_03782	-0.01644	0.04019
	ccna_02041	0.080701	0.210436		ccna_02041	-0.01651	0.036978
	ccna_01078	-0.16366	0.519536		ccna_01078	-0.01657	0.038358
	ccna_01802	-0.06693	0.154405		ccna_01802	-0.01664	0.034504
	ccna_02790	0.062808	0.138997		ccna_02790	-0.01675	0.009398
	ccna_00757	-0.17428	0.468675		ccna_00757	-0.01708	0.034191
	ccna_02342	0.059256	0.185414		ccna_02342	-0.01733	0.048015
	ccna_00060	0.054918	0.134872		ccna_00060	-0.0174	0.038993
	ccna_02010	-0.07406	0.094197		ccna_02010	-0.01755	0.020807
	ccna_03353	0.043471	0.130402		ccna_03353	-0.01776	0.049347
	ccna_01131	-0.03561	0.128133		ccna_01131	-0.01805	0.061168
	ccna_02639	0.162404	0.589902		ccna_02639	-0.01815	0.046391
	ccna_00301	0.091393	0.20605		ccna_00301	-0.01815	0.035155
	ccna_03399	-0.06325	0.278214		ccna_03399	-0.01818	0.068076
	ccna_00262	0.024699	0.057375		ccna_00262	-0.01819	0.041509
	ccna_03078	0.12581	0.258902		ccna_03078	-0.0182	0.030828
	ccna_02747	-0.06893	0.136333		ccna_02747	-0.01822	0.032815
	ccna_02050	0.158394	0.376026		ccna_02050	-0.01833	0.033473
	ccna_01446	-0.04369	0.115062		ccna_01446	-0.01834	0.0453
	ccna_03474	0.132713	0.217035		ccna_03474	-0.01853	0.02553
	ccna_03024	0.039303	0.095195		ccna_03024	-0.0187	0.04299
	ccna_01562	0.030273	0.050942		ccna_01562	-0.01901	0.031287
	ccna_00291	0.102432	0.441285		ccna_00291	-0.01906	0.063033
	ccna_01951	-0.014	0.051681		ccna_01951	-0.01912	0.071975
	ccna_02518	0.044076	0.111638		ccna_02518	-0.01924	0.045697
	ccna_00971	-0.2062	0.952901		ccna_00971	-0.0194	0.056984
	ccna_03706	-0.01236	0.016715		ccna_03706	-0.01954	0.026694
	ccna_02013	-0.01296	0.029827		ccna_02013	-0.01959	0.045826
	ccna_01641	-0.02357	0.031152		ccna_01641	-0.0197	0.025888
	ccna_02066	-0.05018	0.132713		ccna_02066	-0.01994	0.048912
	ccna_02412	-0.22568	0.570019		ccna_02412	-0.02003	0.036137
	ccna_02897	-0.25115	0.610816		ccna_02897	-0.02055	0.035117
	ccna_00557	0.154918	0.667455		ccna_00557	-0.02056	0.061317
	ccna_02858	0.115333	0.069219		ccna_02858	-0.0209	0.011762
	ccna_01002	0.047301	0.145732		ccna_01002	-0.02099	0.059735
	ccna_03392	0.081733	0.283336		ccna_03392	-0.02101	0.060999
	ccna_03005	0.248318	0.527298		ccna_03005	-0.02108	0.03161
	ccna_01469	-0.18691	0.10971		ccna_01469	-0.02115	0.011488
	ccna_02039	0.089185	0.257054		ccna_02039	-0.02119	0.051549
	ccna_02023	0.010621	0.021253		ccna_02023	-0.02141	0.043826
	ccna_02689	0.002016	0.00354		ccna_02689	-0.02142	0.039071
	ccna_02627	-0.05933	0.161126		ccna_02627	-0.02172	0.053751
	ccna_01770	0.073957	0.128664		ccna_01770	-0.02178	0.034573
	ccna_00383	-0.07714	0.22926		ccna_00383	-0.02185	0.056471
	ccna_03778	0.215916	0.149319		ccna_03778	-0.02194	0.013236
	ccna_00206	-0.0847	0.171103		ccna_00206	-0.02197	0.039601
	ccna_00969	-0.18485	0.445435		ccna_00969	-0.02229	0.040761
	ccna_03640	0.060594	0.18854		ccna_03640	-0.0224	0.06242
	ccna_02227	-0.02862	0.046017		ccna_02227	-0.02266	0.036072
	ccna_02900	-0.09069	0.351035		ccna_02900	-0.02279	0.072215
	ccna_03509	-0.06156	0.243268		ccna_03509	-0.02291	0.07968
	ccna_03294	-0.06555	0.302771		ccna_03294	-0.02294	0.090695
	ccna_02308	-0.12438	0.28647		ccna_02308	-0.02322	0.044402
[truncated: 1,888 more rows]

## Sheet: Fig. 3
	Fig. 3A			Fig. 3B					Fig. 3C					Fig. 3E
	PC1	PC2		LexA box score					Distance from CDS (in bp)					Pccna_01391-yfp (0.25 μg/mL)				Pccna_02355-yfp (0.25 μg/mL)
	-0.234159	0.234159		promoter early		promoter late			promoter early		promoter late			time (in minutes)	mean fluorescence intensity	std dev	n	time (in minutes)	mean fluorescence intensity	std dev	n
	-0.260412	0.260412		ccna_00386	0.900171	ccna_00139	0.935462		ccna_00386	35	ccna_00139	63		0	0.000772	0.000257423	25	0	0.000418592	7.82732e-05	25
	1.78424	-1.78424		ccna_01106	0.911667	ccna_00272	0.881842		ccna_01106	12	ccna_00272	-6		10	0.000772	0.000240693	25	10	0.000415928	8.44474e-05	25
	-1.05936	1.05936		ccna_01141	0.908563	ccna_00663	0.969889		ccna_01141	107	ccna_00663	2		20	0.00076	0.000275379	25	20	0.000425096	7.51691e-05	25
	-0.715389	0.715389		ccna_01391	0.991055	ccna_01596	0.875769		ccna_01391	24	ccna_01596	1		30	0.000796	0.000268452	25	30	0.000431856	7.46064e-05	25
	-0.838985	0.838985		ccna_01600	0.982111	ccna_02554	0.913373		ccna_01600	22	ccna_02554	19		40	0.000808	0.000275257	25	40	0.000448912	7.62848e-05	25
	-0.260412	0.260412		ccna_01979	0.904868	ccna_02673	0.926452		ccna_01979	44	ccna_02673	78		50	0.00086	0.000298608	25	50	0.000455236	0.000102602	25
	1.97286	-1.97286		ccna_02004.1	0.904656	ccna_02876	0.939584		ccna_02004.1	49	ccna_02876	104		60	0.00092	0.000343996	25	60	0.000493056	0.000146225	25
	0.82052	-0.82052		ccna_02004.2	0.951355	ccna_02930	0.974349		ccna_02004.2	15	ccna_02930	-133		70	0.00104	0.00046188	25	70	0.000541916	0.000178519	25
	-0.373855	0.373855		ccna_02121	0.87324	ccna_03231	0.910804		ccna_02121	17	ccna_03231	26		80	0.001164	0.000576541	25	80	0.000579296	0.000212853	25
	0.76263	-0.76263		ccna_02355	0.991055	ccna_03346	0.913666		ccna_02355	24	ccna_03346	-6		90	0.001304	0.000709154	25	90	0.000626216	0.000245555	25
	1.06351	-1.06351		ccna_02417	0.991055	ccna_03466	0.973324		ccna_02417	7	ccna_03466	45		100	0.001488	0.000854556	25	100	0.000697932	0.000272496	25
	-0.558385	0.558385		ccna_02973	0.912906	ccna_03630	0.952224		ccna_02973	0	ccna_03630	70		110	0.001752	0.00103767	25	110	0.00072596	0.000274018	25
	0.421144	-0.421144		ccna_03118	0.976085	ccna_03633	0.956352		ccna_03118	28	ccna_03633	-6		120	0.001976	0.0011566	25	120	0.000757756	0.000265258	25
	-0.11035	0.11035		ccna_03133	0.947739	ccna_03826	0.924195		ccna_03133	52	ccna_03826	38		130	0.0022	0.0013099	25	130	0.000769828	0.000281544	25
	-0.755505	0.755505		ccna_03207	0.940543				ccna_03207	-55				140	0.00242	0.0014	25	140	0.000803172	0.000313179	25
	-0.61861	0.61861		ccna_03319	0.950727				ccna_03319	0				150	0.002704	0.00153174	25	150	0.000847396	0.000343283	25
	0.404071	-0.404071		ccna_03537	0.965404				ccna_03537	19				160	0.002972	0.00163159	25	160	0.000849072	0.000335154	25
	0.178131	-0.178131		ccna_03580	0.936491				ccna_03580	13				170	0.003248	0.00168303	25	170	0.000865052	0.000349347	25
	0.339527	-0.339527												180	0.0034	0.00179281	25	180	0.000888816	0.000347475	25
	1.03573	-1.03573
	0.12106	-0.12106
	-0.805284	0.805284
	0.023845	-0.023845
	0.752153	-0.752153
	-1.33416	1.33416
	-0.792762	0.792762
	-0.675923	0.675923
	-0.989046	0.989046
	-0.089525	0.089525
	1.44605	-1.44605
	-0.653347	0.653347

## Sheet: Fig. 4
	Fig. 4A					Fig. 4B						Fig. 4C				Fig. 4D					Fig. 4D					Fig. 4E
	Transcript length (in bp)					gene distance from ori (in Mb)							log2FC (wild type 40/0 min)	log2FC (ΔlexA)/ βmax		log2FC for ΔlexAΔsidA cells relative to wild type					basal RPKM					wild type (n=100)		∆lexA∆sidA (n=100)
	promoter early		promoter late			promoter early		promoter late				ccna_03319	3.76176	5.3962		promoter early		promoter late			promoter early		promoter late			PsidA-yfp	PuvrA-yfp	PsidA-yfp	PuvrA-yfp
	ccna_00386	588	ccna_00139	1608		ccna_00386	0.411464	ccna_00139	0.160619			ccna_01391	3.64117	4.82679		ccna_03319	5.3962	ccna_00663	3.21244		ccna_03319	12.2321	ccna_00663	3.92383		0.0011	0.0021	0.0113	0.0049
	ccna_01106	492	ccna_00272	1290		ccna_01106	1.22012	ccna_00272	0.293495			ccna_03118	3.41064	5.08995		ccna_01391	4.82679	ccna_02673	2.19358		ccna_01391	8.06451	ccna_02673	17.7702		0.0034	0.0011	0.1772	0.0053
	ccna_01141	1071	ccna_00663	727		ccna_01141	1.25318	ccna_00663	0.727962			ccna_03537	2.90642	3.99552		ccna_03118	5.08995	ccna_03346	1.84523		ccna_02004	57.3536	ccna_03633	31.9516		0.0029	0.0064	0.2768	0.0062
	ccna_01391	1083	ccna_01596	2418		ccna_01391	1.51709	ccna_01596	1.72691			ccna_02355	2.73026	3.79865		ccna_03537	3.99552	ccna_03633	3.25816		ccna_03118	35.6516	ccna_02876	4.36762		0.0032	0.0022	0.2625	0.0057
	ccna_01600	909	ccna_02554	363		ccna_01600	1.73004	ccna_02554	1.33267			ccna_01141	2.54991	3.23472		ccna_02355	3.79865	ccna_02876	2.8336		ccna_03537	44.7265	ccna_03346	35.8187		0.0223	0.0037	0.3148	0.0251
	ccna_01979	705	ccna_02673	2907		ccna_01979	1.91147	ccna_02673	1.20955			ccna_02973	2.54695	3.03035		ccna_01141	3.23472	ccna_01596	1.57612		ccna_02355	20.2867	ccna_02554	47.039		0.0021	0.003	0.0453	0.0219
	ccna_02004	3557	ccna_02876	441		ccna_02004	1.88245	ccna_02876	1.00902			ccna_00386	2.4752	3.00146		ccna_02973	3.03035	ccna_02554	1.84832		ccna_01141	158.816	ccna_00272	23.2326		0.008	0.0015	0.1516	0.0052
	ccna_02121	3284	ccna_02930	534		ccna_02121	1.7636	ccna_02930	0.94346			ccna_00663	2.35586	3.21244		ccna_00386	3.00146	ccna_00272	1.73687		ccna_02973	34.8474	ccna_01596	21.9441		0.004	0.003	0.0268	0.0191
	ccna_02355	726	ccna_03231	180		ccna_02355	1.54061	ccna_03231	0.637712			ccna_03826	2.26628	3.93279		ccna_02121	2.75017	ccna_03231	1.8854		ccna_00386	11.2578	ccna_03231	59.324		0.0027	0.0025	0.0121	0.0046
	ccna_02417	2669	ccna_03346	3469		ccna_02417	1.47437	ccna_03346	0.508555			ccna_02121	2.14766	2.75017		ccna_01600	2.66473	ccna_02930	2.19403		ccna_01979	68.8068	ccna_02930	54.6357		0.0029	0.003	0.7178	0.022
	ccna_02973	566	ccna_03466	804		ccna_02973	0.906099	ccna_03466	0.405276			ccna_01600	2.23252	2.66473		ccna_02417	2.56276	ccna_03466	1.75198		ccna_01600	11.6885	ccna_03466	4.84147		0.0009	0.0029	0.3704	0.0205
	ccna_03118	240	ccna_03630	1258		ccna_03118	0.767628	ccna_03630	0.24812			ccna_02417	1.81418	2.56276		ccna_03580	2.84487	ccna_03630	1.45874		ccna_03580	16.8558	ccna_03630	74.4882		0.0044	0.0029	0.3242	0.0216
	ccna_03133	1463	ccna_03633	372		ccna_03133	0.753386	ccna_03633	0.24705			ccna_03580	2.14994	2.84487		ccna_03207	2.85435	ccna_00139	1.83384		ccna_02121	6.09058	ccna_00139	10.17		0.0067	0.0004	0.0195	0.0098
	ccna_03207	828	ccna_03826	914		ccna_03207	0.665158	ccna_03826	0.042585			ccna_03207	2.14015	2.85435		ccna_01106	2.94184	ccna_03826	3.93279		ccna_03207	36.6351	ccna_03826	12.945		0.0097	0.0024	0.254	0.0049
	ccna_03319	2359				ccna_03319	0.536178					ccna_01106	2.06526	2.94184		ccna_03133	3.12883				ccna_01106	43.2117				0.0025	0.0001	0.1401	0.0311
	ccna_03537	354				ccna_03537	0.339128					ccna_03133	2.06391	3.12883							ccna_03133	59.9569				0.0061	0.0012	0.014	0.0055
	ccna_03580	459				ccna_03580	0.29701					ccna_02673	1.76971	2.19358							ccna_02417	9.13589				0.0008	0.0022	0.243	0.006
												ccna_03346	1.4304	1.84523												0.0203	0.0032	0.0235	0.0195
												ccna_03633	1.69456	3.25816												0.0043	0.004	0.326	0.0055
												ccna_02876	1.57212	2.8336												0.0019	0.0024	0.3141	0.0248
												ccna_01596	1.26772	1.57612												0.0066	0.0025	0.0725	0.028
												ccna_02554	1.31214	1.84832												0.0023	0.0031	0.011	0.0268
												ccna_00272	1.27706	1.73687												0.0147	0.0035	0.1344	0.0046
												ccna_03231	1.25787	1.8854												0.1069	0.0042	0.1459	0.0061
												ccna_02930	1.17782	2.19403												0.0004	0.0055	0.1808	0.0253
												ccna_03466	1.15107	1.75198												0.0057	0.0032	0.2324	0.0059
												ccna_03630	1.10213	1.45874												0.0029	0.0004	0.0208	0.0053
												ccna_00139	1.00445	1.83384												0.0017	0.003	0.2293	0.0363
																										0.0024	0.0002	0.2741	0.0054
																										0.0098	0.0059	0.2886	0.0053
																										0.0016	0.0002	0.3313	0.023
																										0.0025	0.0026	0.0684	0.0056
																										0.013	0.0024	0.0396	0.0057
																										0.0017	0.0003	0.4235	0.0057
																										0.0018	0.0036	0.0447	0.0064
																										0.0007	0.0015	0.2631	0.0298
																										0.0503	0.0026	0.1894	0.0058
																										0.0018	0.0032	0.0415	0.0223
																										0.0018	0.0024	0.0611	0.0058
																										0.003	0.0006	0.3795	0.0219
																										0.0025	0.0027	0.2179	0.0216
																										0.0041	0.003	0.0312	0.0067
																										0.0003	0.0033	0.0175	0.0052
																										0.002	0.0027	0.3934	0.0056
																										0.007	0.0006	0.2398	0.0057
																										0.0028	0.0032	0.0202	0.0044
																										0.003	0.0031	0.3012	0.0061
																										0.0074	0.0035	0.2382	0.0345
																										0.0019	0.002	0.3415	0.006
																										0.0037	0.0016	0.2097	0.0098
																										0.0025	0.0032	0.019	0.0059
																										0.0025	0.0033	0.2145	0.0055
																										0.0024	0.0045	0.0137	0.0091
																										0.0017	0.0004	0.031	0.0138
																										0.0186	0.0009	0.2904	0.0049
																										0.0048	0.0029	0.0126	0.0061
																										0.0028	0.0002	0.0213	0.0315
																										0.001	0.0029	0.213	0.0059
																										0.0021	0.0025	0.0148	0.0056
																										0.0041	0.0018	0.0173	0.0299
																										0.0053	0.0022	0.1752	0.0055
																										0.0027	0.0029	0.0182	0.0056
																										0.0003	0.0008	0.2017	0.0055
																										0.0041	0.0004	0.5902	0.0275
																										0.0004	0.0003	0.179	0.0067
																										0.0027	0.0031	0.0137	0.0054
																										0.0052	0.002	0.1179	0.0058
																										0.0024	0.0034	0.0246	0.0059
																										0.0029	0.0046	0.2875	0.0407
																										0.0015	0.0024	0.0206	0.0057
																										0.0055	0.0005	0.2222	0.0067
																										0.0013	0.0015	0.0241	0.0184
																										0.0018	0.0041	0.2654	0.0055
																										0.0012	0.002	0.2086	0.0057
																										0.0019	0.0009	0.0234	0.0063
																										0.0014	0.0009	0.1193	0.0058
																										0.0053	0.003	0.0167	0.0056
																										0.0002	0.0017	0.1563	0.0057
																										0.0022	0.002	0.1416	0.0064
																										0.0037	0.0029	0.0181	0.0232
																										0.0001	0.0003	0.2443	0.0078
																										0.002	0.002	0.018	0.0211
																										0.0064	0.0038	0.0129	0.023
																										0.002	0.0012	0.1207	0.0058
																										0.0095	0.0035	0.2413	0.016
																										0.0017	0.0024	0.2566	0.0062
																										0.0027	0.0022	0.4219	0.0229
																										0.0022	0.0028	0.3564	0.0056
																										0.002	0.0012	0.1437	0.0205
																										0.0017	0.0033	0.1907	0.0234
																										0.0048	0.0023	0.094	0.0063
																										0.0048	0.0016	0.1655	0.0057
																										0.0013	0.0033	0.0222	0.0054
																										0.0002	0.0003	0.8092	0.0256
																										0.0021	0.0021	0.1513	0.0068
																										0.0022	0.0032	0.18	0.0257
																										0.0008	0.0021	0.2426	0.0053
																										0.0029	0.0023	0.0459	0.0175
																										0.0008	0.0001	0.0227	0.0059
																										0.0042	0.0034	0.2109	0.0056

## Sheet: Fig. S1
	Fig. S1B
	SOS response (current study)	SOS response (Rocha et al, 2008)	SOS response (Modell et al, 2011)
	ccna_01391	ccna_01979	ccna_02004
	ccna_03118	ccna_00663	ccna_03537
	ccna_02121	ccna_03580	ccna_03826
	ccna_03537	ccna_03633	ccna_01141
	ccna_00386	ccna_02417	ccna_03317
	ccna_02355	ccna_02418	ccna_03630
	ccna_03319	ccna_02004	ccna_02783
	ccna_01600	ccna_03319	ccna_02417
	ccna_01596	ccna_02355	ccna_03132
	ccna_02973	ccna_03537	ccna_02121
	ccna_02673	ccna_01391	ccna_03633
	ccna_03346	ccna_01106	ccna_03629
	ccna_02417	ccna_02121	ccna_01391
	ccna_03133	ccna_01141	ccna_03825
	ccna_01106	ccna_02973	ccna_03133
	ccna_03207	ccna_02974	ccna_02973
	ccna_03580	ccna_03133	ccna_02974
	ccna_02004	ccna_03132	ccna_02418
	ccna_00272	ccna_03131	ccna_02673
	ccna_01141	ccna_03134	ccna_01535
	ccna_00663	ccna_03466	ccna_03131
	ccna_00139	ccna_01600	ccna_03318
	ccna_02554	ccna_02062	ccna_01596
	ccna_03630	ccna_00139	ccna_02784
	ccna_03633	ccna_00387	ccna_03319
	ccna_03466	ccna_03346	ccna_02355
	ccna_03826	ccna_03345	ccna_03580
	ccna_02876	ccna_03344
	ccna_02930	ccna_03333
	ccna_03231	ccna_00386
	ccna_01979	ccna_02673
	ccna_02122	ccna_01601
	ccna_03825	ccna_03630
	ccna_02003	ccna_01535
	ccna_00662	ccna_03230
	ccna_03318
	ccna_03317
	ccna_01595
	ccna_02974
	ccna_03344
	ccna_03345
	ccna_02418
	ccna_03132
	ccna_01107
	ccna_03131
	ccna_03343
	ccna_03342

## Sheet: Fig. S2
	Fig. S2A							Fig. S2B									Fig. S2C									Fig. S2D									Fig. S2E
	early	0	20	40	60	80		PrecA-yfp (0.25 μg/mL)				PbapE-yfp (0.25 μg/mL)					PimuA-yfp (0.25 μg/mL)				PruvC-yfp (0.25 μg/mL)					PsidA-yfp (0.5 μg/mL)				PuvrA-yfp (0.5 μg/mL)					PsidA-yfp (0.125 μg/mL)				PuvrA-yfp (0.125 μg/mL)
	ccna_03319	1	1.23454	3.55028	3.55028	4.0022		time (in minutes)	mean fluorescence intensity	std dev	n	time (in minutes)	mean fluorescence intensity	std dev	n		time (in minutes)	mean fluorescence intensity	std dev	n	time (in minutes)	mean fluorescence intensity	std dev	n		time (in minutes)	mean fluorescence intensity	std dev	n	time (in minutes)	mean fluorescence intensity	std dev	n		time (in minutes)	mean fluorescence intensity	std dev	n	time (in minutes)	mean fluorescence intensity	std dev	n
	ccna_01391	1	3.41557	10.8967	10.8967	4.73586		0	0.002872	0.00533952	25	0	0.000473015	0.000119709	20		0	0.000819552	0.000238685	25	0	0.00136	0.000363318	20		0	0.00288	0.002176	25	0	0.002004	0.000888	25		0	0.00311171	0.00297287	20	0	0.00205392	0.00140038	20
	ccna_02004	1	10.3559	27.3063	27.3063	18.2563		10	0.00298	0.00568661	25	10	0.00046972	0.000124244	20		10	0.000823596	0.000255949	25	10	0.00138	0.000351837	20		10	0.00288	0.002142	25	10	0.002001	0.000856	25		30	0.00326701	0.00329971	20	30	0.00201643	0.00134915	20
	ccna_03537	1	4.02303	11.2283	11.2283	10.9973		20	0.003188	0.00611408	25	20	0.00046334	0.000108597	20		20	0.00083332	0.000250577	25	20	0.001365	0.000336037	20		20	0.002913	0.002009	25	20	0.002086	0.000927	25		60	0.00471322	0.00409172	20	60	0.00222917	0.00136093	20
	ccna_02355	1	1.19878	3.41732	3.41732			30	0.00352	0.00642955	25	30	0.00046811	0.000116433	20		30	0.000876744	0.000268634	25	30	0.001395	0.000333206	20		30	0.003236	0.002051	25	30	0.002217	0.001015	25		90	0.0081314	0.00818459	20	90	0.00244209	0.00141523	20
	ccna_01141	1	3.94097	6.21812	6.21812	4.6747		40	0.00412	0.00680098	25	40	0.00046258	0.000114356	20		40	0.000904512	0.000285544	25	40	0.00139	0.000316061	20		40	0.004151	0.002815	25	40	0.002333	0.001154	25		120	0.0115138	0.010092	20	120	0.00235884	0.00131054	20
	ccna_02973	1	5.91227	8.9479	8.9479	7.29102		50	0.004896	0.0070593	25	50	0.0005117	0.000131046	20		50	0.000949312	0.000308726	25	50	0.0014	0.000316228	20		50	0.005511	0.004247	25	50	0.002506	0.001274	25		150	0.0149983	0.0128442	20	150	0.00267569	0.00135658	20
	ccna_02121	1	2.35603	3.47196	3.47196	1.30797		60	0.005992	0.00745022	25	60	0.00050782	0.000145079	20		60	0.00101882	0.000382503	25	60	0.00138	0.000333404	20		60	0.007303	0.005872	25	60	0.002601	0.00136	25		180	0.0172328	0.0173482	20	180	0.00284474	0.00160467	20
	ccna_01600	1	1.7936	2.40476	2.40476	2.30545		70	0.007236	0.00771027	25	70	0.000531375	0.000162165	20		70	0.00110863	0.000486324	25	70	0.00143	0.000348077	20		70	0.009385	0.007562	25	70	0.002717	0.001463	25
	ccna_02417	1	1.86167	5.10797	5.10797	2.42422		80	0.008776	0.00805576	25	80	0.000559685	0.000205275	20		80	0.00123629	0.000540278	25	80	0.00145	0.000366348	20		80	0.011702	0.009175	25	80	0.002878	0.001627	25
	ccna_03580	1		4.58369	4.58369	4.10457		90	0.010236	0.00851963	25	90	0.000595105	0.000221466	20		90	0.00135495	0.000633527	25	90	0.001475	0.000344697	20		90	0.014235	0.010612	25	90	0.003102	0.001817	25
	ccna_03207	1	1.65787	8.75823	8.75823	6.98697		100	0.011696	0.00863797	25	100	0.000603025	0.000247204	20		100	0.00148037	0.000697621	25	100	0.001445	0.000305175	20		100	0.01672	0.012113	25	100	0.003348	0.002032	25
	ccna_03133	1	1.29314	3.41235	3.41235	3.46755		110	0.013304	0.00908953	25	110	0.00063715	0.000269024	20		110	0.00159294	0.000777895	25	110	0.001475	0.000305864	20		110	0.019524	0.01392	25	110	0.003592	0.002372	25
								120	0.014712	0.00930785	25	120	0.000639545	0.000270768	20		120	0.00172376	0.000844141	25	120	0.0015	0.00028654	20		120	0.021795	0.015598	25	120	0.003906	0.002805	25
	late	0	20	40	60	80		130	0.016152	0.00943341	25	130	0.000664845	0.000271891	20		130	0.00188757	0.000948214	25	130	0.001525	0.000304138	20		130	0.024403	0.017629	25	130	0.004146	0.003232	25
	ccna_00663	1	1	2.22321	2.22321	3.25821		140	0.01754	0.00976921	25	140	0.000687185	0.000255853	20		140	0.00200442	0.000974167	25	140	0.001585	0.000318343	20		140	0.027246	0.019992	25	140	0.004418	0.003654	25
	ccna_02673	1	1.76125	2.97468	2.97468	2.56904		150	0.01888	0.0102608	25	150	0.00072224	0.000308323	20		150	0.00211141	0.00103797	25	150	0.00163	0.000332613	20		150	0.029654	0.022176	25	150	0.004681	0.004022	25
	ccna_03633	1	1	2.90733	2.90733	3.21337		160	0.020044	0.010658	25	160	0.00075453	0.000332864	20		160	0.00222654	0.00105683	25	160	0.001655	0.000357587	20		160	0.032306	0.024569	25	160	0.004881	0.004261	25
	ccna_01596	1	1.39717	2.79142	2.79142			170	0.021224	0.0114537	25	170	0.00078731	0.000399204	20		170	0.0023382	0.00110221	25	170	0.001675	0.000353739	20		170	0.034707	0.026589	25	170	0.005028	0.004405	25
	ccna_02554	1	1.43137	1.86947	1.86947	1.72639		180	0.021972	0.0119993	25	180	0.00084495	0.000494498	20		180	0.00246328	0.00114805	25	180	0.001735	0.00040946	20		180	0.036672	0.028118	25	180	0.005218	0.004535	25
	ccna_00272	1	1.7844	2.11066	2.11066	2.48242		190	0.022744	0.0126221	25	190	0.000864175	0.00054261	20		190	0.00260226	0.00122922	25	190	0.0018	0.0004	20
	ccna_03630	1	1	4.77944	5.77944	5.18528		200	0.023508	0.0129914	25	200	0.00088887	0.000598248	20		200	0.00274731	0.00125472	25	200	0.001795	0.000408431	20
	ccna_00139	1	1.17387	1.40252	1.40252			210	0.02414	0.013674	25	210	0.0009164	0.000634578	20		210	0.00282817	0.00125648	25	210	0.00178	0.000390142	20
	ccna_02930	1	1	3.048	3.048	3.95753		220	0.024496	0.0139841	25	220	0.000925295	0.000665068	20		220	0.0029344	0.00130483	25	220	0.00184	0.000440574	20
								230	0.0251	0.0146597	25	230	0.000922795	0.000712627	20		230	0.00298858	0.00139656	25	230	0.001855	0.000399309	20
								240	0.024868	0.0153444	25	240	0.000937245	0.000756593	20		240	0.00303286	0.0014353	25	240	0.001835	0.000484795	20
								250	0.025396	0.0161071	25	250	0.00098444	0.000761519	20		250	0.00312639	0.00150985	25	250	0.001825	0.000455233	20
								260	0.0258	0.0169222	25	260	0.000983535	0.000828503	20		260	0.0031621	0.00149948	25	260	0.00183	0.000476942	20
								270	0.025504	0.0172672	25	270	0.00103073	0.000929362	20		270	0.00317491	0.00152093	25	270	0.001835	0.000491266	20
								280	0.026112	0.017862	25	280	0.00104128	0.000977625	20		280	0.00320925	0.00156628	25	280	0.001855	0.000590695	20
								290	0.02662	0.0184578	25	290	0.00111565	0.00107832	20		290	0.00323129	0.00157262	25	290	0.00185	0.000596922	20
								300	0.026724	0.0193517	25	300	0.00118745	0.00117156	20		300	0.00329795	0.00169902	25	300	0.001845	0.000626162	20
								310	0.02678	0.0199637	25	310	0.00119016	0.00117261	20		310	0.00333928	0.00171861	25	310	0.00186	0.000650829	20
								320	0.027212	0.0206919	25	320	0.00121872	0.00119222	20		320	0.00337934	0.00174474	25	320	0.00191	0.000699549	20
								330	0.027284	0.0209071	25	330	0.00124567	0.00115906	20		330	0.00343922	0.00184344	25	330	0.00193	0.000712372	20
[truncated: 3 more rows]

## Sheet: Fig. S3
	Fig. S3C					Fig. S3D
[truncated: 20 more rows]

## Sheet: Fig. S4
	Fig. S4A				Fig. S4B					Fig. S4C				Fig. S4D				Fig. S4D
[truncated: 1,003 more rows]
